# Supplementary material for: Risk factors associated with inappropriate empirical antimicrobial treatment in bloodstream infections. A cohort study
Source: Front Pharmacol. 2023 Mar 24;14:1132530. doi: 10.3389/fphar.2023.1132530 (PMC10091116; doi:10.3389/fphar.2023.1132530)
Supplement: Supplementary file 1 [file Table1.XLS]

## Sheet: Sheet1
Patient ID	Age	Gender	CCI	CCI score >3	Pitt score	Source of BSI	EAT	Antibiotic (1)	Antibiotic (2)	Identified clinical syndrome	ASP-syndrome	EAT according to local guidelines	Broader spectrum	a-EAT	i-EAT	Microorganism (1)	Micrroorganism (2)	MDR	Healthcare relation	Shock	ICU admission	Mortality day #14	Mortality day #30	Nosocomial	Communitary	HC-A	Urinary	Biliary tract	Respiratory	Intraabdominal	Intravascular	Catheter-related	SSTI	Osteoarticular	Neurological	Unknown	Febrile neutropenia	Other diagnostics	E.coli	ESBL E.coli	K.pneumoniae	ESBL K.pneumoniae	P.aeruginosa	S.aureus	MRSA	E.faecium	Negative-coagulase Staphylococcus	E.faecalis	S.pneumoniae
435	62	Male	2	No	0	Urinary	Yes	Ceftazidime	Ampicillin	Yes	Yes	Yes		Yes	No	ESBL E.coli		Yes	Communitary	No	No	No	No	No	Yes	No	Yes	No	No	No	No	No	No	No	No	No	No	No	No	Yes	No	No	No	No	No	No	No	No	No
436	77	Male	2	No	0	Respiratory	Yes	Amoxicillin/clavunate		Yes	Yes	Yes		Yes	No	S.pneumoniae		No	Communitary	No	No	No	No	No	Yes	No	No	No	Yes	No	No	No	No	No	No	No	No	No	No	No	No	No	No	No	No	No	No	No	Yes
437	11	Male	0	No	0	Respiratory	Yes	Amoxicillin/clavunate		Yes	Yes	Yes		Yes	No	S.pneumoniae		No	Communitary	No	No	No	No	No	Yes	No	No	No	Yes	No	No	No	No	No	No	No	No	No	No	No	No	No	No	No	No	No	No	No	Yes
438	65	Male	8	Yes	0	Urinary	Yes	Amoxicillin/clavunate		Yes	Yes	No	No	No	Yes	K.pneumoniae		Yes	HC-A	No	No	No	No	No	No	Yes	Yes	No	No	No	No	No	No	No	No	No	No	No	No	No	Yes	No	No	No	No	No	No	No	No
439	82	Female	11	Yes	0	Abdominal	Yes	Meropenem		No	Yes	No	Yes	Yes	No	ESBL E.coli		Yes	Nosocomial	No	No	Yes	Yes	Yes	No	No	No	No	No	Yes	No	No	No	No	No	No	No	No	No	Yes	No	No	No	No	No	No	No	No	No
440	80	Female	2	No	0	Urinary	Yes	Ceftriaxone		Yes	Yes	Yes		Yes	No	E.coli		No	Communitary	No	No	No	No	No	Yes	No	Yes	No	No	No	No	No	No	No	No	No	No	No	Yes	No	No	No	No	No	No	No	No	No	No
441	67	Female	4	Yes	0	Respiratory	Yes	Ceftriaxone	Azitromicin	Yes	Yes	Yes		Yes	No	S.pneumoniae		No	Communitary	No	No	No	No	No	Yes	No	No	No	Yes	No	No	No	No	No	No	No	No	No	No	No	No	No	No	No	No	No	No	No	Yes
442	71	Male	1	No	5	Abdominal	Yes	Meropenem	Linezolid	Yes	Yes	No	Yes	Yes	No	ESBL K.pneumoniae		Yes	Nosocomial	Yes	Yes	Yes	Yes	Yes	No	No	No	No	No	Yes	No	No	No	No	No	No	No	No	No	No	No	Yes	No	No	No	No	No	No	No
443	66	Male	2	No	0	Urinary	Yes	Ceftriaxone	Amikacin	Yes	Yes	Yes		Yes	No	ESBL E.coli		Yes	HC-A	No	No	No	No	No	No	Yes	Yes	No	No	No	No	No	No	No	No	No	No	No	No	Yes	No	No	No	No	No	No	No	No	No
444	77	Male	4	Yes	0	Unknown	Yes	Meropenem		No	No			Yes	No	E.coli		No	HC-A	No	No	Yes	Yes	No	No	Yes	No	No	No	No	No	No	No	No	No	Yes	No	No	Yes	No	No	No	No	No	No	No	No	No	No
445	52	Male	9	Yes	1	Unknown	Yes	Amoxicillin/clavunate		No	No			Yes	No	S.pneumoniae		No	Communitary	No	No	No	No	No	Yes	No	No	No	No	No	No	No	No	No	No	Yes	No	No	No	No	No	No	No	No	No	No	No	No	Yes
446	80	Male	2	No	0	Urinary	Yes	Ampicillin	Ceftazidime	Yes	Yes	Yes		Yes	No	E.coli		No	HC-A	No	No	No	No	No	No	Yes	Yes	No	No	No	No	No	No	No	No	No	No	No	Yes	No	No	No	No	No	No	No	No	No	No
447	74	Male	2	No	0	Biliar	No			No	Yes	No		No	Yes	E.coli		No	Nosocomial	No	No	No	No	Yes	No	No	No	Yes	No	No	No	No	No	No	No	No	No	No	Yes	No	No	No	No	No	No	No	No	No	No
448	71	Male	2	No		Biliar	Yes	Cefotaxime	Metronidazol	Yes	Yes	Yes		Yes	No	K.pneumoniae		No	Communitary	No	No	No	No	No	Yes	No	No	Yes	No	No	No	No	No	No	No	No	No	No	No	No	Yes	No	No	No	No	No	No	No	No
449	81	Male	4	Yes	0	Urinary	Yes	Ceftazidime	Ampicillin	Yes	Yes	Yes		Yes	No	E.coli		No	HC-A	No	No	No	No	No	No	Yes	Yes	No	No	No	No	No	No	No	No	No	No	No	Yes	No	No	No	No	No	No	No	No	No	No
450	76	Male	4	Yes	0	Unknown	Yes	Levofloxacin		No	No			Yes	No	E.coli		No	Communitary	No	No	No	No	No	Yes	No	No	No	No	No	No	No	No	No	No	Yes	No	No	Yes	No	No	No	No	No	No	No	No	No	No
451	69	Male	4	Yes	1	Unknown	Yes	Piperazillin-tazobactam		No	Yes	No	No	No	Yes	ESBL E.coli		Yes	Nosocomial	No	No	No	No	Yes	No	No	No	No	No	No	No	No	No	No	No	Yes	No	No	No	Yes	No	No	No	No	No	No	No	No	No
452	90	Male	1	No	0	Urinary	Yes	Amoxicillin/clavunate		Yes	Yes	No	No	Yes	No	E.coli		No	Nosocomial	No	No	No	No	Yes	No	No	Yes	No	No	No	No	No	No	No	No	No	No	No	Yes	No	No	No	No	No	No	No	No	No	No
453	91	Male	2	No	3	Urinary	Yes	Piperazillin-tazobactam	Levofloxacin	Yes	Yes	No	Yes	Yes	No	P.aeruginosa		Yes	Communitary	Yes	No	No	No	No	Yes	No	Yes	No	No	No	No	No	No	No	No	No	No	No	No	No	No	No	Yes	No	No	No	No	No	No
454	2	Male		Yes	1	Unknown	Yes	Ceftriaxone		No	No			Yes	No	S.pneumoniae		No	Communitary	No	No	No	No	No	Yes	No	No	No	No	No	No	No	No	No	No	Yes	No	No	No	No	No	No	No	No	No	No	No	No	Yes
455	70	Female	4	Yes	0	Unknown	No			No	Yes	No		No	Yes	Coagulase-negative Staphylococcus		No	HC-A	No	No	No	No	No	No	Yes	No	No	No	No	No	No	No	No	No	Yes	No	No	No	No	No	No	No	No	No	No	Yes	No	No
456	61	Female	6	Yes	0	Urinary	Yes	Cefotaxime	Metronidazol	No	Yes	Yes		Yes	No	E.coli		No	Communitary	No	No	No	No	No	Yes	No	Yes	No	No	No	No	No	No	No	No	No	No	No	Yes	No	No	No	No	No	No	No	No	No	No
457	66	Female	1	No	0	Urinary	Yes	Ceftriaxone		Yes	Yes	Yes		Yes	No	E.coli		No	Communitary	No	No	No	No	No	Yes	No	Yes	No	No	No	No	No	No	No	No	No	No	No	Yes	No	No	No	No	No	No	No	No	No	No
458	1	Male	5	Yes	0	Intravascular	No			No	Yes	No		No	Yes	E.faecium		Yes	Communitary	No	No	No	No	No	Yes	No	No	No	No	No	Yes	No	No	No	No	No	No	No	No	No	No	No	No	No	No	Yes	No	No	No
459	78	Female	2	No	0	Urinary	Yes	Ceftriaxone		Yes	Yes	Yes		Yes	No	E.coli		No	Communitary	No	No	No	No	No	Yes	No	Yes	No	No	No	No	No	No	No	No	No	No	No	Yes	No	No	No	No	No	No	No	No	No	No
460	59	Female	0	No	0	Urinary	Yes	Cefotaxime	Metronidazol	No	Yes	No	No	Yes	No	E.coli		No	Communitary	No	No	No	No	No	Yes	No	Yes	No	No	No	No	No	No	No	No	No	No	No	Yes	No	No	No	No	No	No	No	No	No	No
461	53	Male	1	No	0	Urinary	Yes	Ceftriaxone		Yes	Yes	Yes		Yes	No	E.coli		No	Nosocomial	No	No	No	No	Yes	No	No	Yes	No	No	No	No	No	No	No	No	No	No	No	Yes	No	No	No	No	No	No	No	No	No	No
462	84	Male	3	Yes	2	Urinary	Yes	Amoxicillin/clavunate		No	Yes	No	No	No	Yes	Proteus spp.		No	HC-A	No	No	No	No	No	No	Yes	Yes	No	No	No	No	No	No	No	No	No	No	No	No	No	No	No	No	No	No	No	No	No	No
463	93	Male	1	No	0	Urinary	Yes	Ceftazidime	Ampicillin	Yes	Yes	Yes		Yes	No	Proteus spp.		No	HC-A	No	No	No	No	No	No	Yes	Yes	No	No	No	No	No	No	No	No	No	No	No	No	No	No	No	No	No	No	No	No	No	No
464	78	Female	4	Yes	0	Urinary	Yes	Meropenem		Yes	Yes	Yes		Yes	No	E.coli		No	HC-A	Yes	No	No	No	No	No	Yes	Yes	No	No	No	No	No	No	No	No	No	No	No	Yes	No	No	No	No	No	No	No	No	No	No
465	69	Male	1	No	1	Urinary	Yes	Ceftriaxone		Yes	Yes	Yes		Yes	No	E.coli		No	Communitary	Yes	Yes	No	No	No	Yes	No	Yes	No	No	No	No	No	No	No	No	No	No	No	Yes	No	No	No	No	No	No	No	No	No	No
466	72	Female	1	No	0	Urinary	Yes	Ceftriaxone		Yes	Yes	Yes		Yes	No	E.coli		No	HC-A	No	No	No	No	No	No	Yes	Yes	No	No	No	No	No	No	No	No	No	No	No	Yes	No	No	No	No	No	No	No	No	No	No
467	67	Male	4	Yes	0	Biliar	Yes	Cefotaxime	Metronidazol	Yes	Yes	Yes		No	Yes	Enterobacter cloacae		Yes	HC-A	No	No	No	No	No	No	Yes	No	Yes	No	No	No	No	No	No	No	No	No	No	No	No	No	No	No	No	No	No	No	No	No
468	74	Female	0	No	0	Unknown	No			No	Yes	No		No	Yes	Coagulase-negative Staphylococcus		No	Nosocomial	No	Yes	No	No	Yes	No	No	No	No	No	No	No	No	No	No	No	Yes	No	No	No	No	No	No	No	No	No	No	Yes	No	No
469	56	Female	0	No	0	Urinary	Yes	Ceftriaxone		Yes	Yes	Yes		Yes	No	E.coli		No	Communitary	No	No	No	No	No	Yes	No	Yes	No	No	No	No	No	No	No	No	No	No	No	Yes	No	No	No	No	No	No	No	No	No	No
470	85	Female	4	Yes	10	Urinary	Yes	Ceftriaxone		Yes	Yes	Yes		Yes	No	E.coli		No	HC-A	No	No	No	No	No	No	Yes	Yes	No	No	No	No	No	No	No	No	No	No	No	Yes	No	No	No	No	No	No	No	No	No	No
471	52	Female	8	Yes	0	Urinary	Yes	Amoxicillin/clavunate	Amikacin	Yes	Yes	Yes		Yes	No	Enterobacter cloacae		Yes	Nosocomial	No	No	Yes	Yes	Yes	No	No	Yes	No	No	No	No	No	No	No	No	No	No	No	No	No	No	No	No	No	No	No	No	No	No
472	85	Male	8	Yes	0	Urinary	Yes	Ceftriaxone		Yes	Yes	No	No	No	Yes	ESBL K.pneumoniae		Yes	HC-A	No	No	No	Yes	No	No	Yes	Yes	No	No	No	No	No	No	No	No	No	No	No	No	No	No	Yes	No	No	No	No	No	No	No
473	67	Female	2	No	0	Urinary	Yes	Ceftazidime	Ampicillin	Yes	Yes	Yes		Yes	No	E.coli		No	Nosocomial	Yes	Yes	No	No	Yes	No	No	Yes	No	No	No	No	No	No	No	No	No	No	No	Yes	No	No	No	No	No	No	No	No	No	No
474	64	Female	0	No	0	Urinary	No			No	Yes	No		No	Yes	E.coli		No	Communitary	No	No	No	No	No	Yes	No	Yes	No	No	No	No	No	No	No	No	No	No	No	Yes	No	No	No	No	No	No	No	No	No	No
475	76	Male	4	Yes	0	Unknown	Yes	Meropenem	Vancomycin	No	No			Yes	No	E.coli		No	Communitary	No	No	No	No	No	Yes	No	No	No	No	No	No	No	No	No	No	Yes	No	No	Yes	No	No	No	No	No	No	No	No	No	No
476	78	Female	4	Yes	0	Urinary	Yes	Ceftazidime	Ampicillin	Yes	Yes	Yes		No	Yes	Candida spp.		No	Nosocomial	No	No	No	No	Yes	No	No	Yes	No	No	No	No	No	No	No	No	No	No	No	No	No	No	No	No	No	No	No	No	No	No
477	74	Male	1	No	0	Respiratory	Yes	Levofloxacin	Others	Yes	Yes	Yes		Yes	No	Streptococcus spp.		No	Nosocomial	No	No	No	No	Yes	No	No	No	No	Yes	No	No	No	No	No	No	No	No	No	No	No	No	No	No	No	No	No	No	No	No
478	84	Female	2	No	0	Biliar	Yes	Meropenem		Yes	Yes	No	Yes	Yes	No	E.coli		No	Nosocomial	Yes	Yes	No	No	Yes	No	No	No	Yes	No	No	No	No	No	No	No	No	No	No	Yes	No	No	No	No	No	No	No	No	No	No
479	82	Female	5	Yes	1	Urinary	Yes	Ceftriaxone	Azitromicin	No	Yes	Yes		Yes	No	E.coli		No	Communitary	Yes	No	No	No	No	Yes	No	Yes	No	No	No	No	No	No	No	No	No	No	No	Yes	No	No	No	No	No	No	No	No	No	No
480	91	Male	1	No	0	Urinary	Yes	Ceftriaxone		Yes	Yes	No	No	No	Yes	ESBL E.coli		Yes	HC-A	No	No	No	No	No	No	Yes	Yes	No	No	No	No	No	No	No	No	No	No	No	No	Yes	No	No	No	No	No	No	No	No	No
481	82	Male	2	No	0	Urinary	Yes	Meropenem		Yes	Yes	No	Yes	Yes	No	Proteus spp.		No	HC-A	No	No	No	No	No	No	Yes	Yes	No	No	No	No	No	No	No	No	No	No	No	No	No	No	No	No	No	No	No	No	No	No
482	61	Female	2	No	0	Biliar	Yes			Yes	Yes	Yes		Yes	No	K.pneumoniae		No	Nosocomial	No	No	No	No	Yes	No	No	No	Yes	No	No	No	No	No	No	No	No	No	No	No	No	Yes	No	No	No	No	No	No	No	No
483	86	Female	7	Yes	0	Urinary	Yes	Piperazillin-tazobactam		Yes	Yes	No	Yes	Yes	No	E.coli		No	Nosocomial	No	No	No	No	Yes	No	No	Yes	No	No	No	No	No	No	No	No	No	No	No	Yes	No	No	No	No	No	No	No	No	No	No
484	70	Female	1	No	0	Urinary	Yes	Ceftriaxone		Yes	Yes	Yes		Yes	No	E.coli		No	Communitary	No	No	No	No	No	Yes	No	Yes	No	No	No	No	No	No	No	No	No	No	No	Yes	No	No	No	No	No	No	No	No	No	No
485	73	Female	5	Yes	0	Urinary	Yes	Ceftriaxone		Yes	Yes	No	No	No	Yes	ESBL E.coli		Yes	HC-A	No	No	No	No	No	No	Yes	Yes	No	No	No	No	No	No	No	No	No	No	No	No	Yes	No	No	No	No	No	No	No	No	No
486	83	Male	2	No	1	Biliar	Yes	Ceftriaxone	Metronidazol	Yes	Yes	Yes		Yes	No	Others		No	Communitary	No	No	No	No	No	Yes	No	No	Yes	No	No	No	No	No	No	No	No	No	No	No	No	No	No	No	No	No	No	No	No	No
487	88	Male	1	No	0	Urinary	Yes	Ceftriaxone		Yes	Yes	Yes		Yes	No	E.coli		No	Communitary	No	No	No	No	No	Yes	No	Yes	No	No	No	No	No	No	No	No	No	No	No	Yes	No	No	No	No	No	No	No	No	No	No
488	78	Female	3	Yes	0	Urinary	Yes	Ceftriaxone		Yes	Yes	No	No	No	Yes	ESBL E.coli		Yes	HC-A	No	No	No	No	No	No	Yes	Yes	No	No	No	No	No	No	No	No	No	No	No	No	Yes	No	No	No	No	No	No	No	No	No
489	83	Male	5	Yes	0	Urinary	Yes	Ampicillin	Ceftazidime	Yes	Yes	Yes		Yes	No	Proteus spp.		No	Nosocomial	No	No	Yes	Yes	Yes	No	No	Yes	No	No	No	No	No	No	No	No	No	No	No	No	No	No	No	No	No	No	No	No	No	No
490	79	Female	5	Yes	1	SSTI	Yes	Cloxacilin		Yes	Yes	No	No	Yes	No	S.aureus		No	HC-A	No	No	No	No	No	No	Yes	No	No	No	No	No	No	Yes	No	No	No	No	No	No	No	No	No	No	Yes	No	No	No	No	No
491	61	Female	6	Yes	1	Urinary	Yes	Others		Yes	Yes	No	No	No	Yes	E.coli		No	Nosocomial	Yes	Yes	No	No	Yes	No	No	Yes	No	No	No	No	No	No	No	No	No	No	No	Yes	No	No	No	No	No	No	No	No	No	No
492	46	Female	0	No	0	Urinary	Yes	Ceftriaxone		Yes	Yes	Yes		Yes	No	E.coli		No	Communitary	No	No	No	No	No	Yes	No	Yes	No	No	No	No	No	No	No	No	No	No	No	Yes	No	No	No	No	No	No	No	No	No	No
493	74	Female	3	Yes	0	Urinary	Yes	Amoxicillin/clavunate	Ampicillin	Yes	Yes	Yes		Yes	No	E.coli		No	Nosocomial	No	No	No	No	Yes	No	No	Yes	No	No	No	No	No	No	No	No	No	No	No	Yes	No	No	No	No	No	No	No	No	No	No
494	87	Male	3	Yes	0	Urinary	Yes	Ceftriaxone		Yes	Yes	Yes		Yes	No	E.coli		No	Communitary	No	No	No	No	No	Yes	No	Yes	No	No	No	No	No	No	No	No	No	No	No	Yes	No	No	No	No	No	No	No	No	No	No
495	69	Male	0	No	1	Intravascular	Yes	Ceftriaxone	Azitromicin	No	Yes	Yes		Yes	No	Streptococcus spp.		No	Communitary	Yes	Yes	No	No	No	Yes	No	No	No	No	No	Yes	No	No	No	No	No	No	No	No	No	No	No	No	No	No	No	No	No	No
496	36	Female	0	No	1	Urinary	Yes			Yes	Yes	Yes		Yes	No	E.coli		No	Communitary	No	No	No	No	No	Yes	No	Yes	No	No	No	No	No	No	No	No	No	No	No	Yes	No	No	No	No	No	No	No	No	No	No
497	64	Female	1	No	0	Urinary	Yes	Ceftriaxone		Yes	Yes	Yes		Yes	No	E.coli		No	Communitary	No	No	No	No	No	Yes	No	Yes	No	No	No	No	No	No	No	No	No	No	No	Yes	No	No	No	No	No	No	No	No	No	No
498	63	Male	0	No	0	Urinary	Yes	Ceftriaxone		Yes	Yes	Yes		Yes	No	E.coli		No	Communitary	No	No	No	No	No	Yes	No	Yes	No	No	No	No	No	No	No	No	No	No	No	Yes	No	No	No	No	No	No	No	No	No	No
499	83	Male	3	Yes	1	Urinary	Yes	Amoxicillin/clavunate	Amikacin	Yes	Yes	Yes		Yes	No	E.coli		Yes	HC-A	No	No	No	No	No	No	Yes	Yes	No	No	No	No	No	No	No	No	No	No	No	Yes	No	No	No	No	No	No	No	No	No	No
500	73	Male	4	Yes	2	Unknown	No			No	Yes	No		No	Yes	S.aureus		No	HC-A	No	No	Yes	Yes	No	No	Yes	No	No	No	No	No	No	No	No	No	Yes	No	No	No	No	No	No	No	Yes	No	No	No	No	No
501	44	Female	0	No	0	Urinary	Yes	Ceftriaxone		Yes	Yes	Yes		Yes	No	E.coli		No	Communitary	No	No	No	No	No	Yes	No	Yes	No	No	No	No	No	No	No	No	No	No	No	Yes	No	No	No	No	No	No	No	No	No	No
502	73	Male	1	No	0	Urinary	Yes	Ceftriaxone		Yes	Yes	Yes		Yes	No	E.coli		No	Communitary	No	No	No	No	No	Yes	No	Yes	No	No	No	No	No	No	No	No	No	No	No	Yes	No	No	No	No	No	No	No	No	No	No
503	53	Male	3	Yes	0	Unknown	No			No	Yes	No		No	Yes	Streptococcus spp.		No	Communitary	No	No	No	No	No	Yes	No	No	No	No	No	No	No	No	No	No	Yes	No	No	No	No	No	No	No	No	No	No	No	No	No
504	73	Male	3	Yes	2	Urinary	Yes	Meropenem		Yes	Yes	No	Yes	Yes	No	Others		No	Communitary	Yes	Yes	No	No	No	Yes	No	Yes	No	No	No	No	No	No	No	No	No	No	No	No	No	No	No	No	No	No	No	No	No	No
505	92	Female	1	No	0	Urinary	Yes	Ceftriaxone		Yes	Yes	Yes		Yes	No	E.coli		No	Communitary	No	No	No	No	No	Yes	No	Yes	No	No	No	No	No	No	No	No	No	No	No	Yes	No	No	No	No	No	No	No	No	No	No
506	74	Male	0	No	0	Urinary	Yes	Ceftriaxone		Yes	Yes	Yes		Yes	No	E.coli		No	Communitary	No	No	No	No	No	Yes	No	Yes	No	No	No	No	No	No	No	No	No	No	No	Yes	No	No	No	No	No	No	No	No	No	No
507	61	Male	1	No	2	Urinary	Yes	Linezolid		No	Yes	No	Yes	No	Yes	Enterobacter cloacae		No	Nosocomial	Yes	Yes	No	No	Yes	No	No	Yes	No	No	No	No	No	No	No	No	No	No	No	No	No	No	No	No	No	No	No	No	No	No
508	81	Male	5	Yes	1	Biliar	Yes	Ceftriaxone		Yes	Yes	No	No	Yes	No	E.coli		No	Communitary	No	No	No	No	No	Yes	No	No	Yes	No	No	No	No	No	No	No	No	No	No	Yes	No	No	No	No	No	No	No	No	No	No
509	80	Male	7	Yes	0	Biliar	Yes	Cefotaxime	Metronidazol	Yes	Yes	Yes		Yes	No	ESBL E.coli		Yes	Communitary	No	No	No	No	No	Yes	No	No	Yes	No	No	No	No	No	No	No	No	No	No	No	Yes	No	No	No	No	No	No	No	No	No
510	86	Male	2	No	1	Urinary	Yes	Meropenem		No	No			Yes	No	AmpC-producing GNB		Yes	Nosocomial	No	No	No	No	Yes	No	No	Yes	No	No	No	No	No	No	No	No	No	No	No	No	No	No	No	No	No	No	No	No	No	No
511	90	Female	3	Yes	0	Urinary	Yes			Yes	Yes	Yes		Yes	No	E.coli		No	Communitary	No	No	No	No	No	Yes	No	Yes	No	No	No	No	No	No	No	No	No	No	No	Yes	No	No	No	No	No	No	No	No	No	No
512	32	Female	0	No	1	Abdominal	Yes	Piperazillin-tazobactam	Others	Yes	Yes	No	Yes	Yes	No	E.coli		No	Nosocomial	Yes	Yes	No	No	Yes	No	No	No	No	No	Yes	No	No	No	No	No	No	No	No	Yes	No	No	No	No	No	No	No	No	No	No
513	87	Male	9	Yes	1	Unknown	Yes	Cefotaxime		Yes	Yes	Yes		No	Yes	ESBL K.pneumoniae		Yes	HC-A	No	No	No	No	No	No	Yes	No	No	No	No	No	No	No	No	No	Yes	No	No	No	No	No	Yes	No	No	No	No	No	No	No
514	80	Male	3	Yes	0	Urinary	Yes	Ceftriaxone		Yes	Yes	Yes		Yes	No	E.coli		No	HC-A	No	No	No	No	No	No	Yes	Yes	No	No	No	No	No	No	No	No	No	No	No	Yes	No	No	No	No	No	No	No	No	No	No
515	77	Male	2	No	1	Urinary	Yes	Amoxicillin/clavunate	Amikacin	Yes	Yes	Yes		Yes	No	E.coli		No	Nosocomial	No	No	No	No	Yes	No	No	Yes	No	No	No	No	No	No	No	No	No	No	No	Yes	No	No	No	No	No	No	No	No	No	No
516	68	Female	0	No	1	Urinary	Yes	Ceftriaxone	Amikacin	Yes	Yes	Yes		Yes	No	Proteus spp.		No	Communitary	Yes	Yes	No	No	No	Yes	No	Yes	No	No	No	No	No	No	No	No	No	No	No	No	No	No	No	No	No	No	No	No	No	No
517	100	Female	0	No	0	Urinary	Yes	Ceftriaxone		Yes	Yes	No	No	No	Yes	ESBL E.coli		Yes	HC-A	No	No	No	No	No	No	Yes	Yes	No	No	No	No	No	No	No	No	No	No	No	No	Yes	No	No	No	No	No	No	No	No	No
518	88	Female	4	Yes	0	Abdominal	Yes	Amoxicillin/clavunate		Yes	No			No	Yes	ESBL E.coli	E.faecium	Yes	HC-A	No	No	No	No	No	No	Yes	No	No	No	Yes	No	No	No	No	No	No	No	No	No	Yes	No	No	No	No	No	Yes	No	No	No
519	52	Male	1	No	1	Unknown	Yes	Cloxacilin	Ampicillin	No	No			Yes	No	E.coli		No	Communitary	Yes	Yes	No	Yes	No	Yes	No	No	No	No	No	No	No	No	No	No	Yes	No	No	Yes	No	No	No	No	No	No	No	No	No	No
520	73	Male	3	Yes	0	Urinary	Yes	Ceftriaxone		Yes	Yes	No	No	No	Yes	Candida spp.		No	HC-A	No	No	No	Yes	No	No	Yes	Yes	No	No	No	No	No	No	No	No	No	No	No	No	No	No	No	No	No	No	No	No	No	No
521	72	Female	4	Yes	1	Unknown	No answer			No answer				No	Yes	Enterobacter cloacae		No	Nosocomial		No	No	Yes	Yes	No	No	No	No	No	No	No	No	No	No	No	Yes	No	No	No	No	No	No	No	No	No	No	No	No	No
522	70	Male	0	No	0	Intravascular	Yes	Others	Ceftriaxone	Yes	Yes	No	Yes	Yes	No	Streptococcus spp.		No	Communitary	Yes	Yes	No	No	No	Yes	No	No	No	No	No	Yes	No	No	No	No	No	No	No	No	No	No	No	No	No	No	No	No	No	No
523	65	Male	0	No	0	Urinary	Yes	Ceftriaxone		Yes	Yes	Yes		Yes	No	E.coli		No	Communitary	No	No	No	No	No	Yes	No	Yes	No	No	No	No	No	No	No	No	No	No	No	Yes	No	No	No	No	No	No	No	No	No	No
524	63	Male	6	Yes	0	Biliar	Yes	Levofloxacin		No	No			Yes	No	K.pneumoniae		No	HC-A	No	No	No	No	No	No	Yes	No	Yes	No	No	No	No	No	No	No	No	No	No	No	No	Yes	No	No	No	No	No	No	No	No
525	81	Male	2	No	0	Urinary	Yes	Amoxicillin/clavunate	Amikacin	Yes	Yes	Yes		Yes	No	E.coli		No	HC-A	No	No	No	No	No	No	Yes	Yes	No	No	No	No	No	No	No	No	No	No	No	Yes	No	No	No	No	No	No	No	No	No	No
526	87	Male	7	Yes	0	Unknown	Yes	Ceftriaxone		No	Yes	Yes		No	Yes	Coagulase-negative Staphylococcus		No	HC-A	No	No	No	No	No	No	Yes	No	No	No	No	No	No	No	No	No	Yes	No	No	No	No	No	No	No	No	No	No	Yes	No	No
527	66	Male	2	No	0	Catheter-related	Yes	Meropenem		Yes	Yes	No	No	Yes	No	P.aeruginosa		Yes	Nosocomial	No	No	No	No	Yes	No	No	No	No	No	No	No	Yes	No	No	No	No	No	No	No	No	No	No	Yes	No	No	No	No	No	No
528	49	Male	3	Yes	1	Biliar	Yes	Cefotaxime	Metronidazol	Yes	Yes	Yes		Yes	No	E.coli		No	Communitary	No	No	No	No	No	Yes	No	No	Yes	No	No	No	No	No	No	No	No	No	No	Yes	No	No	No	No	No	No	No	No	No	No
529	85	Male	2	No	0	Urinary	Yes	Ertapenem		Yes	Yes	No	No	Yes	No	ESBL K.pneumoniae		Yes	HC-A	No	No	No	No	No	No	Yes	Yes	No	No	No	No	No	No	No	No	No	No	No	No	No	No	Yes	No	No	No	No	No	No	No
530	73	Female	6	Yes	0	Urinary	Yes	Meropenem		Yes	Yes	No	Yes	Yes	No	ESBL E.coli		Yes	Communitary	Yes	No	Yes	Yes	No	Yes	No	Yes	No	No	No	No	No	No	No	No	No	No	No	No	Yes	No	No	No	No	No	No	No	No	No
531	82	Male	3	Yes	0	Urinary	Yes	Ceftriaxone		Yes	Yes	Yes		Yes	No	Others		No	Communitary	No	No	No	No	No	Yes	No	Yes	No	No	No	No	No	No	No	No	No	No	No	No	No	No	No	No	No	No	No	No	No	No
532	83	Female	2	No	1	Urinary	Yes	Ceftriaxone		No	Yes	Yes		Yes	No	E.coli		No	HC-A	No	No	No	No	No	No	Yes	Yes	No	No	No	No	No	No	No	No	No	No	No	Yes	No	No	No	No	No	No	No	No	No	No
533	80	Male	6	Yes	0	Urinary	Yes	Amoxicillin/clavunate	Amikacin	Yes	Yes	No	Yes	Yes	No	S.aureus		No	Nosocomial	No	No	No	No	Yes	No	No	Yes	No	No	No	No	No	No	No	No	No	No	No	No	No	No	No	No	Yes	No	No	No	No	No
534	39	Female	0	No	0	Urinary	Yes	Ceftriaxone		Yes	Yes	Yes		Yes	No	E.coli		No	Communitary	No	No	No	No	No	Yes	No	Yes	No	No	No	No	No	No	No	No	No	No	No	Yes	No	No	No	No	No	No	No	No	No	No
535	0	Male	0	No	4		Yes	Vancomycin	Amikacin	No	No			Yes	No	Coagulase-negative Staphylococcus		No	Nosocomial	Yes	Yes	No	No	Yes	No	No	No	No	No	No	No	No	No	No	No	No	No	No	No	No	No	No	No	No	No	No	Yes	No	No
536	85	Female	2	No	1	Unknown	Yes	Ceftriaxone	Piperazillin-tazobactam	No	Yes	No	Yes	Yes	No	Others		No	Communitary	No	No	No	No	No	Yes	No	No	No	No	No	No	No	No	No	No	Yes	No	No	No	No	No	No	No	No	No	No	No	No	No
537	78	Male	2	No	0	Intravascular	No			No	Yes	No		No	Yes	E.faecalis		No	Communitary	No	No	No	No	No	Yes	No	No	No	No	No	Yes	No	No	No	No	No	No	No	No	No	No	No	No	No	No	No	No	Yes	No
538	19	Female	1	No	0	Urinary	Yes	Ceftriaxone		Yes	Yes	Yes		Yes	No	E.coli		No	Communitary	No	No	No	No	No	Yes	No	Yes	No	No	No	No	No	No	No	No	No	No	No	Yes	No	No	No	No	No	No	No	No	No	No
539	78	Male	5	Yes	1	Abdominal	Yes	Meropenem	Linezolid	No				No	Yes	Candida spp.		No	Nosocomial	Yes	No	Yes	Yes	Yes	No	No	No	No	No	Yes	No	No	No	No	No	No	No	No	No	No	No	No	No	No	No	No	No	No	No
540	93	Female	1	No	0	SSTI	Yes	Ceftriaxone		Yes	Yes	No	No	Yes	No	Streptococcus spp.		No	Communitary	No	No	No	No	No	Yes	No	No	No	No	No	No	No	Yes	No	No	No	No	No	No	No	No	No	No	No	No	No	No	No	No
541	0	Male	0	No	4	Unknown	Yes	Vancomycin	Amikacin	No	No			Yes	No	Coagulase-negative Staphylococcus		No	Nosocomial	Yes	Yes	No	No	Yes	No	No	No	No	No	No	No	No	No	No	No	Yes	No	No	No	No	No	No	No	No	No	No	Yes	No	No
542	89	Female	2	No	2	Unknown	No			No	Yes	No		No	Yes	Coagulase-negative Staphylococcus		No	Communitary	No	No	No	No	No	Yes	No	No	No	No	No	No	No	No	No	No	Yes	No	No	No	No	No	No	No	No	No	No	Yes	No	No
543	0	Male	0	No	4	Unknown	Yes	Vancomycin	Amikacin	No	No			Yes	No	Coagulase-negative Staphylococcus		No	Nosocomial	Yes	Yes	Yes	Yes	Yes	No	No	No	No	No	No	No	No	No	No	No	Yes	No	No	No	No	No	No	No	No	No	No	Yes	No	No
544	17	Male	0	No	0	Osteoarticular	No			No	Yes	No		No	Yes	S.aureus		No	Nosocomial	No	No	No	No	Yes	No	No	No	No	No	No	No	No	No	Yes	No	No	No	No	No	No	No	No	No	Yes	No	No	No	No	No
545	52	Male	2	No	0	Intravascular	Yes	Daptomycin	Cloxacilin	Yes	Yes	No	Yes	Yes	No	S.aureus		No	Nosocomial	No	No	No	No	Yes	No	No	No	No	No	No	Yes	No	No	No	No	No	No	No	No	No	No	No	No	Yes	No	No	No	No	No
546	64	Female	2	No	1	Abdominal	Yes	Amoxicillin/clavunate		No	Yes	No	No	No	Yes	K.pneumoniae		No	Communitary	Yes	Yes	No	No	No	Yes	No	No	No	No	Yes	No	No	No	No	No	No	No	No	No	No	Yes	No	No	No	No	No	No	No	No
547	0	Female	0	No	0	Abdominal	Yes	Vancomycin	Meropenem	Yes	No			Yes	No	E.coli		No	Nosocomial	Yes	Yes	No	Yes	Yes	No	No	No	No	No	Yes	No	No	No	No	No	No	No	No	Yes	No	No	No	No	No	No	No	No	No	No
548	79	Female	2	No	1	Urinary	Yes	Meropenem		Yes	Yes	No	Yes	Yes	No	ESBL E.coli		Yes	HC-A	No	No	No	No	No	No	Yes	Yes	No	No	No	No	No	No	No	No	No	No	No	No	Yes	No	No	No	No	No	No	No	No	No
549	83	Male	3	Yes	0	Unknown	Yes	Ceftriaxone		No	No			Yes	No	Streptococcus spp.		No	Communitary	Yes	Yes	No	No	No	Yes	No	No	No	No	No	No	No	No	No	No	Yes	No	No	No	No	No	No	No	No	No	No	No	No	No
550	65	Male	0	No	0	Abdominal	Yes	Piperazillin-tazobactam		Yes				No	Yes	E.faecium		No	Nosocomial	Yes	Yes	No	Yes	Yes	No	No	No	No	No	Yes	No	No	No	No	No	No	No	No	No	No	No	No	No	No	No	Yes	No	No	No
551	49	Male	3	Yes	0	Intravascular	Yes	Piperazillin-tazobactam		No	Yes	No	Yes	Yes	No	S.aureus		No	Communitary	No	No	No	No	No	Yes	No	No	No	No	No	Yes	No	No	No	No	No	No	No	No	No	No	No	No	Yes	No	No	No	No	No
552	80	Male	7	Yes	0	Biliar	Yes	Cefotaxime	Metronidazol	Yes				No	Yes	ESBL E.coli		Yes	HC-A	No	No	No	No	No	No	Yes	No	Yes	No	No	No	No	No	No	No	No	No	No	No	Yes	No	No	No	No	No	No	No	No	No
553	51	Male	1	No	0	Urinary	Yes	Ceftriaxone		No	Yes	No	No	Yes	No	E.coli		No	Nosocomial	No	No	No	No	Yes	No	No	Yes	No	No	No	No	No	No	No	No	No	No	No	Yes	No	No	No	No	No	No	No	No	No	No
554	53	Female	2	No	3	Catheter-related	Yes	Meropenem	Linezolid	Yes	Yes	No	Yes	Yes	No	S.aureus		No	Nosocomial	No	Yes	No	No	Yes	No	No	No	No	No	No	No	Yes	No	No	No	No	No	No	No	No	No	No	No	Yes	No	No	No	No	No
555	71	Female	2	No	0	Urinary	Yes	Ceftriaxone		Yes	Yes	Yes		Yes	No	E.coli		No	Communitary	No	No	No	No	No	Yes	No	Yes	No	No	No	No	No	No	No	No	No	No	No	Yes	No	No	No	No	No	No	No	No	No	No
556	77	Male	4	Yes	0	Urinary	Yes	Amoxicillin/clavunate	Amikacin	Yes	Yes	Yes		Yes	No	E.faecalis		No	Nosocomial	No	No	No	No	Yes	No	No	Yes	No	No	No	No	No	No	No	No	No	No	No	No	No	No	No	No	No	No	No	No	Yes	No
557	91	Male	4	Yes	1	Urinary	Yes			No	Yes	No	No answer	No	Yes	ESBL E.coli		Yes	HC-A	No	No	No	Yes	No	No	Yes	Yes	No	No	No	No	No	No	No	No	No	No	No	No	Yes	No	No	No	No	No	No	No	No	No
558	91	Male	2	No	0	Urinary	Yes	Amoxicillin/clavunate	Amikacin	Yes	Yes	Yes		Yes	No	ESBL E.coli		Yes	HC-A	No	No	No	No	No	No	Yes	Yes	No	No	No	No	No	No	No	No	No	No	No	No	Yes	No	No	No	No	No	No	No	No	No
559	95	Male	4	Yes	0	Urinary	Yes	Meropenem		Yes	Yes	No	Yes	Yes	No	Enterobacter cloacae		No	HC-A	No	No	Yes	Yes	No	No	Yes	Yes	No	No	No	No	No	No	No	No	No	No	No	No	No	No	No	No	No	No	No	No	No	No
560	70	Male	6	Yes	0	Urinary	Yes	Ertapenem		Yes	Yes	No	Yes	Yes	No	E.coli		No	HC-A	No	No	No	No	No	No	Yes	Yes	No	No	No	No	No	No	No	No	No	No	No	Yes	No	No	No	No	No	No	No	No	No	No
561	55	Male	3	Yes	0	Urinary	Yes	Ceftriaxone		Yes	Yes	Yes		No	Yes	ESBL E.coli		Yes	Nosocomial	No	No	No	No	Yes	No	No	Yes	No	No	No	No	No	No	No	No	No	No	No	No	Yes	No	No	No	No	No	No	No	No	No
562	44	Female	0	No	1	Urinary	Yes	Cefuroxime		Yes	Yes	Yes		Yes	No	E.coli		No	Communitary	No	No	No	No	No	Yes	No	Yes	No	No	No	No	No	No	No	No	No	No	No	Yes	No	No	No	No	No	No	No	No	No	No
563	60	Male	0	No	0	Catheter-related	Yes	Piperazillin-tazobactam	Amikacin	No	Yes	No	Yes	No	Yes	S.aureus		No	Nosocomial	No	Yes	No	No	Yes	No	No	No	No	No	No	No	Yes	No	No	No	No	No	No	No	No	No	No	No	Yes	No	No	No	No	No
564	76	Female	1	No	1	Unknown	Yes	Piperazillin-tazobactam	Vancomycin	No	No			Yes	No	S.aureus		No	Communitary	No	No	Yes	Yes	No	Yes	No	No	No	No	No	No	No	No	No	No	Yes	No	No	No	No	No	No	No	Yes	No	No	No	No	No
565	80	Female	6	Yes	0	Unknown	Yes	Piperazillin-tazobactam		No				Yes	No	E.coli		No	HC-A	No	No	No	No	No	No	Yes	No	No	No	No	No	No	No	No	No	Yes	No	No	Yes	No	No	No	No	No	No	No	No	No	No
566	91	Female	4	Yes	0	Unknown	Yes	Amoxicillin/clavunate		No	No			Yes	No	Streptococcus spp.		No	HC-A	No	No	No	No	No	No	Yes	No	No	No	No	No	No	No	No	No	Yes	No	No	No	No	No	No	No	No	No	No	No	No	No
567	88	Female	3	Yes	1	Urinary	Yes	Fosfomycin		Yes	Yes	No	No	No	Yes	K.pneumoniae		Yes	HC-A	No	No	No	No	No	No	Yes	Yes	No	No	No	No	No	No	No	No	No	No	No	No	No	Yes	No	No	No	No	No	No	No	No
568	68	Female	2	No	0	Urinary	Yes	Ceftriaxone		Yes	Yes	Yes		Yes	No	E.coli		No	Nosocomial	No	No	No	No	Yes	No	No	Yes	No	No	No	No	No	No	No	No	No	No	No	Yes	No	No	No	No	No	No	No	No	No	No
569	22	Male	0	No	0	Abdominal	Yes	Azitromicin		Yes	Yes	Yes		Yes	No	Others		No	Communitary	No	No	No	No	No	Yes	No	No	No	No	Yes	No	No	No	No	No	No	No	No	No	No	No	No	No	No	No	No	No	No	No
570	88	Female	3	Yes	1	Abdominal	Yes	Ceftriaxone	Azitromicin	Yes	Yes	Yes		Yes	No	Others		No	Communitary	Yes	No	No	No	No	Yes	No	No	No	No	Yes	No	No	No	No	No	No	No	No	No	No	No	No	No	No	No	No	No	No	No
571	79	Female	0	No	0	Unknown	Yes	Ceftriaxone	Azitromicin	No	No			Yes	No	Streptococcus spp.		No	Communitary	No	No	No	No	No	Yes	No	No	No	No	No	No	No	No	No	No	Yes	No	No	No	No	No	No	No	No	No	No	No	No	No
572	43	Female	0	No	0	Urinary	Yes	Ceftriaxone		Yes	Yes	Yes		Yes	No	E.coli		No	Communitary	No	No	No	No	No	Yes	No	Yes	No	No	No	No	No	No	No	No	No	No	No	Yes	No	No	No	No	No	No	No	No	No	No
573	78	Male	4	Yes	1	Urinary	Yes	Meropenem	Amikacin	Yes	Yes	No	Yes	Yes	No	E.coli		No	HC-A	Yes	No	No	No	No	No	Yes	Yes	No	No	No	No	No	No	No	No	No	No	No	Yes	No	No	No	No	No	No	No	No	No	No
574	85	Male	2	No	1	Urinary	Yes	Imipenem		Yes	Yes	Yes		Yes	No	ESBL K.pneumoniae		Yes	HC-A	Yes	No	No	No	No	No	Yes	Yes	No	No	No	No	No	No	No	No	No	No	No	No	No	No	Yes	No	No	No	No	No	No	No
575	92	Female	1	No	0	Urinary	Yes	Ceftriaxone		Yes	Yes	Yes		Yes	No	K.pneumoniae		No	Communitary	No	No	No	No	No	Yes	No	Yes	No	No	No	No	No	No	No	No	No	No	No	No	No	Yes	No	No	No	No	No	No	No	No
576	21	Male	0	No	1	Unknown	Yes	Meropenem		No				Yes	No	Enterobacter cloacae		No	Nosocomial	Yes	Yes	No	No	Yes	No	No	No	No	No	No	No	No	No	No	No	Yes	No	No	No	No	No	No	No	No	No	No	No	No	No
577	53	Male	3	Yes	0	Biliar	Yes	Piperazillin-tazobactam	Amikacin	Yes	Yes	No	Yes	Yes	No	E.faecalis		No	Nosocomial	No	No	No	No	Yes	No	No	No	Yes	No	No	No	No	No	No	No	No	No	No	No	No	No	No	No	No	No	No	No	Yes	No
578	71	Female	8	Yes	1	Respiratory	Yes	Piperazillin-tazobactam	Amikacin	Yes				Yes	No	P.aeruginosa		Yes	HC-A	No	No	Yes	Yes	No	No	Yes	No	No	Yes	No	No	No	No	No	No	No	No	No	No	No	No	No	Yes	No	No	No	No	No	No
579	62	Female	4	Yes	2	Biliar	Yes	Piperazillin-tazobactam		Yes	Yes	No	Yes	Yes	No	E.coli	Streptococcus spp.	No	Communitary	Yes	Yes	No	No	No	Yes	No	No	Yes	No	No	No	No	No	No	No	No	No	No	Yes	No	No	No	No	No	No	No	No	No	No
580	83	Male	8	Yes	1	Unknown	Yes	Levofloxacin		No	Yes	No	No	Yes	No	AmpC-producing GNB		Yes	HC-A	No	No	No	No	No	No	Yes	No	No	No	No	No	No	No	No	No	Yes	No	No	No	No	No	No	No	No	No	No	No	No	No
581	87	Male	9	Yes	0	Unknown	Yes	Ertapenem		No	No			Yes	No	ESBL K.pneumoniae		Yes	HC-A	No	No	No	No	No	No	Yes	No	No	No	No	No	No	No	No	No	Yes	No	No	No	No	No	Yes	No	No	No	No	No	No	No
582	83	Female	0	No	0	Urinary	Yes	Ciprofloxacin		Yes	Yes	No	No	Yes	No	E.coli		No	Communitary	No	No	No	No	No	Yes	No	Yes	No	No	No	No	No	No	No	No	No	No	No	Yes	No	No	No	No	No	No	No	No	No	No
583	85	Male	4	Yes	0	Biliar	Yes	Amoxicillin/clavunate		No	Yes	No	No	No	Yes	Enterobacter cloacae		No	Communitary	No	No	No	No	No	Yes	No	No	Yes	No	No	No	No	No	No	No	No	No	No	No	No	No	No	No	No	No	No	No	No	No
584	60	Male	2	No	0	Biliar	Yes	Piperazillin-tazobactam		Yes	Yes	No	No answer	Yes	No	H. influenzae		No	Nosocomial	No	No	No	No	Yes	No	No	No	Yes	No	No	No	No	No	No	No	No	No	No	No	No	No	No	No	No	No	No	No	No	No
585	81	Female	2	No	1	Biliar	Yes	Piperazillin-tazobactam		Yes	Yes	No	Yes	Yes	No	E.coli		No	Communitary	Yes	Yes	No	No	No	Yes	No	No	Yes	No	No	No	No	No	No	No	No	No	No	Yes	No	No	No	No	No	No	No	No	No	No
586	78	Male		Yes		Abdominal	Yes	Piperazillin-tazobactam	Amikacin	Yes	Yes	No	Yes	Yes	No	E.coli		No	Nosocomial	Yes	Yes	No	No	Yes	No	No	No	No	No	Yes	No	No	No	No	No	No	No	No	Yes	No	No	No	No	No	No	No	No	No	No
587	73	Male	0	No	0	Urinary	Yes	Ceftazidime	Ampicillin	Yes	Yes	Yes		Yes	No	P.aeruginosa		Yes	Nosocomial	No	No	No	No	Yes	No	No	Yes	No	No	No	No	No	No	No	No	No	No	No	No	No	No	No	Yes	No	No	No	No	No	No
588	88	Male	1	No	1	Biliar	Yes	Piperazillin-tazobactam		Yes	Yes	No	Yes	Yes	No	E.coli		No	Nosocomial	No	No	No	No	Yes	No	No	No	Yes	No	No	No	No	No	No	No	No	No	No	Yes	No	No	No	No	No	No	No	No	No	No
589	67	Male	5	Yes	0	Biliar	Yes	Piperazillin-tazobactam		Yes	Yes	No	Yes	Yes	No	E.coli		No	Communitary	Yes	Yes	No	No	No	Yes	No	No	Yes	No	No	No	No	No	No	No	No	No	No	Yes	No	No	No	No	No	No	No	No	No	No
590	46	Male	0	No	0	Abdominal	Yes	Amoxicillin/clavunate		Yes	No			Yes	No	E.coli	Streptococcus spp.	No	Communitary	No	No	No	No	No	Yes	No	No	No	No	Yes	No	No	No	No	No	No	No	No	Yes	No	No	No	No	No	No	No	No	No	No
591	61	Female	2	No	0	Biliar	Yes	Cefotaxime	Metronidazol	Yes	Yes	Yes		Yes	No	E.coli		No	Communitary	No	No	No	No	No	Yes	No	No	Yes	No	No	No	No	No	No	No	No	No	No	Yes	No	No	No	No	No	No	No	No	No	No
592	82	Female	4	Yes	0	Biliar	Yes	Cefotaxime	Metronidazol	Yes	Yes	Yes		Yes	No	E.coli		No	Nosocomial	No	No	No	No	Yes	No	No	No	Yes	No	No	No	No	No	No	No	No	No	No	Yes	No	No	No	No	No	No	No	No	No	No
593	87	Female	2	No	0	Biliar	Yes	Cefotaxime	Metronidazol	Yes	Yes	Yes		Yes	No	E.coli		Yes	Communitary	No	No	No	No	No	Yes	No	No	Yes	No	No	No	No	No	No	No	No	No	No	Yes	No	No	No	No	No	No	No	No	No	No
594	77	Male	12	Yes	3	Urinary	Yes	Cefotaxime	Metronidazol	No	Yes	No	Yes	Yes	No	E.coli		No	Communitary	No	No	No	No	No	Yes	No	Yes	No	No	No	No	No	No	No	No	No	No	No	Yes	No	No	No	No	No	No	No	No	No	No
595	73	Male	6	Yes	0	Biliar	Yes	Piperazillin-tazobactam		Yes	Yes	No	No	Yes	No	Enterobacter cloacae		No	Nosocomial	No	No	No	No	Yes	No	No	No	Yes	No	No	No	No	No	No	No	No	No	No	No	No	No	No	No	No	No	No	No	No	No
596	77	Male	2	No	0	Biliar	No			No	Yes	No		No	Yes	E.coli	Streptococcus spp.	No	Communitary	No	No	No	No	No	Yes	No	No	Yes	No	No	No	No	No	No	No	No	No	No	Yes	No	No	No	No	No	No	No	No	No	No
597	64	Female	1	No	0	Biliar	Yes	Cefotaxime	Metronidazol	Yes	Yes	Yes		Yes	No	Others		Yes	Communitary	No	No	No	No	No	Yes	No	No	Yes	No	No	No	No	No	No	No	No	No	No	No	No	No	No	No	No	No	No	No	No	No
598	83	Female	6	Yes	3	Urinary	Yes	Piperazillin-tazobactam		Yes	No			Yes	No	E.coli		No	Communitary	No	No	No	No	No	Yes	No	Yes	No	No	No	No	No	No	No	No	No	No	No	Yes	No	No	No	No	No	No	No	No	No	No
599	75	Male	1	No	2	Urinary	Yes	Meropenem		Yes	Yes	No	Yes	Yes	No	Proteus spp.	S.aureus	No	Nosocomial	Yes	Yes	No	Yes	Yes	No	No	Yes	No	No	No	No	No	No	No	No	No	No	No	No	No	No	No	No	Yes	No	No	No	No	No
600	89	Male	1	No	2	Biliar	Yes	Piperazillin-tazobactam		Yes	Yes	No	No	No	Yes	E.faecium		Yes	Nosocomial	Yes	No	No	No	Yes	No	No	No	Yes	No	No	No	No	No	No	No	No	No	No	No	No	No	No	No	No	No	Yes	No	No	No
601	81	Male	2	No	0	Other	Yes	Ceftriaxone		Yes	No			Yes	No	Streptococcus spp.		No	Communitary	No	No	No	No	No	Yes	No	No	No	No	No	No	No	No	No	No	No	No	Yes	No	No	No	No	No	No	No	No	No	No	No
602	91	Male	5	Yes	0	Biliar	Yes	Amoxicillin/clavunate		No	No			Yes	No	E.coli		No	Communitary	No	No	No	No	No	Yes	No	No	Yes	No	No	No	No	No	No	No	No	No	No	Yes	No	No	No	No	No	No	No	No	No	No
603	82	Female	2	No	0	Biliar	Yes	Piperazillin-tazobactam		Yes	Yes	No	No	Yes	No	E.coli	Others	No	Communitary	No	No	No	No	No	Yes	No	No	Yes	No	No	No	No	No	No	No	No	No	No	Yes	No	No	No	No	No	No	No	No	No	No
604	64	Female	1	No	0	Biliar	Yes	Ciprofloxacin	Metronidazol	Yes	Yes	No	Yes	Yes	No	K.pneumoniae	E.faecium	Yes	Communitary	No	No	No	No	No	Yes	No	No	Yes	No	No	No	No	No	No	No	No	No	No	No	No	Yes	No	No	No	No	Yes	No	No	No
605	75	Male	7	Yes	1	Febrile neutropenia	Yes	Piperazillin-tazobactam	Amikacin		Yes	Yes		Yes	No	P.aeruginosa		Yes	Nosocomial	Yes	No	No	Yes	Yes	No	No	No	No	No	No	No	No	No	No	No	No	Yes	No	No	No	No	No	Yes	No	No	No	No	No	No
606	62	Male	2	No	1	Catheter-related	No			No	Yes	No		No	Yes	Coagulase-negative Staphylococcus		No	Nosocomial	No	No	No	No	Yes	No	No	No	No	No	No	No	Yes	No	No	No	No	No	No	No	No	No	No	No	No	No	No	Yes	No	No
607	41	Male	2	No	1	Febrile neutropenia	Yes	Piperazillin-tazobactam		No	Yes	No	No	No	Yes	Others		No	Nosocomial	No	No	No	No	Yes	No	No	No	No	No	No	No	No	No	No	No	No	Yes	No	No	No	No	No	No	No	No	No	No	No	No
608	42	Male	2	No	1	Other	Yes	Ceftriaxone		No	Yes	No	No	Yes	No	Streptococcus spp.		No	Nosocomial	No	Yes	Yes	Yes	Yes	No	No	No	No	No	No	No	No	No	No	No	No	No	Yes	No	No	No	No	No	No	No	No	No	No	No
609	66	Male	7	Yes	1	Biliar	Yes	Cefotaxime	Metronidazol	Yes	Yes	Yes		No	Yes	P.aeruginosa		No	Nosocomial	No	No	No	No	Yes	No	No	No	Yes	No	No	No	No	No	No	No	No	No	No	No	No	No	No	Yes	No	No	No	No	No	No
610	81	Male	2	No	0	Febrile neutropenia	Yes	Piperazillin-tazobactam	Amikacin	Yes	Yes	Yes		Yes	No	K.pneumoniae		No	Nosocomial	No	No	No	No	Yes	No	No	No	No	No	No	No	No	No	No	No	No	Yes	No	No	No	Yes	No	No	No	No	No	No	No	No
611	66	Male	7	Yes	0	Biliar	Yes	Meropenem		Yes	Yes	No	Yes	Yes	No	P.aeruginosa	E.faecalis	No	Nosocomial	No	No	No	No	Yes	No	No	No	Yes	No	No	No	No	No	No	No	No	No	No	No	No	No	No	Yes	No	No	No	No	Yes	No
612	67	Male	6	Yes	1	Biliar	Yes	Cefotaxime	Metronidazol	Yes	Yes	Yes		No	Yes	E.coli	K.pneumoniae	No	HC-A	No	No	No	No	No	No	Yes	No	Yes	No	No	No	No	No	No	No	No	No	No	Yes	No	Yes	No	No	No	No	No	No	No	No
613	60	Female	0	No	0	Febrile neutropenia	Yes	Piperazillin-tazobactam	Amikacin	No	Yes	Yes		Yes	No	E.coli		No	Nosocomial	No	No	No	No	Yes	No	No	No	No	No	No	No	No	No	No	No	No	Yes	No	Yes	No	No	No	No	No	No	No	No	No	No
614	74	Male	4	Yes	0	Febrile neutropenia	Yes	Aztreonam	Amikacin	Yes	Yes	Yes		Yes	No	Streptococcus spp.			HC-A	No	No	No	No	No	No	Yes	No	No	No	No	No	No	No	No	No	No	Yes	No	No	No	No	No	No	No	No	No	No	No	No
615	69	Female	6	Yes	2	Biliar	Yes	Cefotaxime	Metronidazol	Yes	Yes	Yes		Yes	No	K.pneumoniae		No	Nosocomial	No	No	No	Yes	Yes	No	No	No	Yes	No	No	No	No	No	No	No	No	No	No	No	No	Yes	No	No	No	No	No	No	No	No
616	19	Female	2	No	1	Abdominal	Yes	Piperazillin-tazobactam	Amikacin	Yes	Yes	Yes		Yes	No	E.coli		No	Nosocomial	No	No	No	No	Yes	No	No	No	No	No	Yes	No	No	No	No	No	No	No	No	Yes	No	No	No	No	No	No	No	No	No	No
617	69	Female	6	Yes	2	Abdominal	Yes	Cefotaxime	Metronidazol	No	No			No	Yes	ESBL E.coli	E.faecium	Yes	Nosocomial	Yes	No	No	Yes	Yes	No	No	No	No	No	Yes	No	No	No	No	No	No	No	No	No	Yes	No	No	No	No	No	Yes	No	No	No
618	53	Male	2	No	1	Febrile neutropenia	Yes	Piperazillin-tazobactam	Amikacin	Yes	Yes	Yes		Yes	No	K.pneumoniae		No	Nosocomial	No	No	No	No	Yes	No	No	No	No	No	No	No	No	No	No	No	No	Yes	No	No	No	Yes	No	No	No	No	No	No	No	No
619	57	Female	9	Yes	0	Unknown	Yes	Ceftriaxone		No	No			Yes	No	K.pneumoniae		No	Communitary	No	No	No	No	No	Yes	No	No	No	No	No	No	No	No	No	No	Yes	No	No	No	No	Yes	No	No	No	No	No	No	No	No
620	62	Female	2	No	1	Febrile neutropenia	Yes	Piperazillin-tazobactam	Amikacin	Yes	Yes	Yes		Yes	No	E.faecalis		No	Nosocomial	No	Yes	No	No	Yes	No	No	No	No	No	No	No	No	No	No	No	No	Yes	No	No	No	No	No	No	No	No	No	No	Yes	No
621	72	Male	1	No	1	SSTI	Yes	Ceftriaxone		No	Yes	No	No	Yes	No	Streptococcus spp.		No	Communitary	No	No	No	No	No	Yes	No	No	No	No	No	No	No	Yes	No	No	No	No	No	No	No	No	No	No	No	No	No	No	No	No
622	30	Female	0	No	0	Urinary	Yes	Ceftriaxone		Yes	Yes	Yes		Yes	No	E.coli		Yes	Communitary	No	No	No	No	No	Yes	No	Yes	No	No	No	No	No	No	No	No	No	No	No	Yes	No	No	No	No	No	No	No	No	No	No
623	67	Female	2	No	3	Urinary	Yes	Cefotaxime		Yes	Yes	No	No	Yes	No	E.coli		No	Communitary	Yes	No	No	No	No	Yes	No	Yes	No	No	No	No	No	No	No	No	No	No	No	Yes	No	No	No	No	No	No	No	No	No	No
624	94	Female		Yes	3	Urinary	Yes	Meropenem		Yes	Yes	Yes		Yes	No	K.pneumoniae		Yes	Nosocomial	Yes	No	Yes	Yes	Yes	No	No	Yes	No	No	No	No	No	No	No	No	No	No	No	No	No	Yes	No	No	No	No	No	No	No	No
625	63	Female	8	Yes	1	Urinary	Yes	Ertapenem		Yes	Yes	No	No	Yes	No	AmpC-producing GNB		Yes	Communitary	Yes	No	No	No	No	Yes	No	Yes	No	No	No	No	No	No	No	No	No	No	No	No	No	No	No	No	No	No	No	No	No	No
626	54	Male	1	No	1	Urinary	Yes	Ceftriaxone		Yes	Yes	Yes		Yes	No	E.coli		No	Communitary	Yes	No	No	No	No	Yes	No	Yes	No	No	No	No	No	No	No	No	No	No	No	Yes	No	No	No	No	No	No	No	No	No	No
627	37	Female	0	No	0	Urinary	Yes	Ceftriaxone		Yes	Yes	Yes		Yes	No	E.coli		Yes	Communitary	No	No	No	No	No	Yes	No	Yes	No	No	No	No	No	No	No	No	No	No	No	Yes	No	No	No	No	No	No	No	No	No	No
628	37	Female	0	No	0	Abdominal	Yes	Aztreonam	Vancomycin	No	Yes	No	Yes	Yes	No	Others		No	HC-A	Yes	No	Yes	Yes	No	No	Yes	No	No	No	Yes	No	No	No	No	No	No	No	No	No	No	No	No	No	No	No	No	No	No	No
629	63	Male	4	Yes	0	Catheter-related	Yes	Ertapenem		Yes	No			Yes	No	K.pneumoniae		Yes	Nosocomial	No	No	No	No	Yes	No	No	No	No	No	No	No	Yes	No	No	No	No	No	No	No	No	Yes	No	No	No	No	No	No	No	No
630	88	Female	4	Yes	0	Urinary	Yes	Cefuroxime		Yes	Yes	Yes		Yes	No	E.coli		No	Nosocomial	No	No	No	No	Yes	No	No	Yes	No	No	No	No	No	No	No	No	No	No	No	Yes	No	No	No	No	No	No	No	No	No	No
631	62	Female	2	No	0	Catheter-related	Yes	Cloxacilin		Yes	No			Yes	No	S.aureus		No	Nosocomial	No	No	No	No	Yes	No	No	No	No	No	No	No	Yes	No	No	No	No	No	No	No	No	No	No	No	Yes	No	No	No	No	No
632	83	Female	4	Yes	0	Unknown	Yes	Piperazillin-tazobactam		No	Yes	Yes		Yes	No	Enterobacter cloacae		Yes	Communitary	No	No	No	No	No	Yes	No	No	No	No	No	No	No	No	No	No	Yes	No	No	No	No	No	No	No	No	No	No	No	No	No
633	24	Female	0	No	1	Unknown	Yes	Ceftriaxone		No	Yes	No	No	Yes	No	E.coli		No	Communitary	No	No	No	No	No	Yes	No	No	No	No	No	No	No	No	No	No	Yes	No	No	Yes	No	No	No	No	No	No	No	No	No	No
634	87	Female	6	Yes	2	Biliar	Yes	Others		Yes	Yes	No	No	No	Yes	E.coli		No	HC-A	No	No	No	No	No	No	Yes	No	Yes	No	No	No	No	No	No	No	No	No	No	Yes	No	No	No	No	No	No	No	No	No	No
635	74	Male	3	Yes	1	Unknown	Yes	Ceftriaxone		Yes	Yes	Yes		Yes	No	E.coli		Yes	Nosocomial	No	No	No	No	Yes	No	No	No	No	No	No	No	No	No	No	No	Yes	No	No	Yes	No	No	No	No	No	No	No	No	No	No
636	55	Male	1	No	1	Urinary	Yes	Meropenem	Linezolid	No	Yes	No	Yes	Yes	No	ESBL K.pneumoniae		Yes	Nosocomial	No		No	No	Yes	No	No	Yes	No	No	No	No	No	No	No	No	No	No	No	No	No	No	Yes	No	No	No	No	No	No	No
637	89	Female	6	Yes	0	Urinary	Yes	Ceftriaxone		Yes	Yes	Yes		Yes	No	E.coli		No	HC-A	No	No	No	No	No	No	Yes	Yes	No	No	No	No	No	No	No	No	No	No	No	Yes	No	No	No	No	No	No	No	No	No	No
638	35	Female	2	No	0	Unknown	Yes	Piperazillin-tazobactam	Amikacin	Yes	Yes	Yes		Yes	No	E.faecium		No	Nosocomial	No	No	No	No	Yes	No	No	No	No	No	No	No	No	No	No	No	Yes	No	No	No	No	No	No	No	No	No	Yes	No	No	No
639	43	Male	2	No	0	Unknown	Yes	Piperazillin-tazobactam	Amikacin	No	Yes	No	Yes	Yes	No	E.coli		No	Nosocomial	No	No	No	No	Yes	No	No	No	No	No	No	No	No	No	No	No	Yes	No	No	Yes	No	No	No	No	No	No	No	No	No	No
640	63	Male	4	Yes	0	Catheter-related	Yes	Piperazillin-tazobactam	Amikacin	Yes	Yes	Yes		Yes	No	S. bovis		No	Nosocomial	No	No	No	No	Yes	No	No	No	No	No	No	No	Yes	No	No	No	No	No	No	No	No	No	No	No	No	No	No	No	No	No
641	89	Female	5	Yes	0	Urinary	Yes	Piperazillin-tazobactam		Yes	Yes	No	Yes	Yes	No	E.coli		No	HC-A	No	No	No	No	No	No	Yes	Yes	No	No	No	No	No	No	No	No	No	No	No	Yes	No	No	No	No	No	No	No	No	No	No
642	88	Male	10	Yes	0	Biliar	Yes	Meropenem		Yes				Yes	No	K.pneumoniae		Yes	HC-A	No	No	No	No	No	No	Yes	No	Yes	No	No	No	No	No	No	No	No	No	No	No	No	Yes	No	No	No	No	No	No	No	No
643	88	Female	5	Yes	0	Urinary	Yes	Ceftriaxone		Yes	Yes	Yes		Yes	No	E.coli		Yes	Communitary	No	No	No	No	No	Yes	No	Yes	No	No	No	No	No	No	No	No	No	No	No	Yes	No	No	No	No	No	No	No	No	No	No
644	66	Female	6	Yes	0	Biliar	Yes	Piperazillin-tazobactam	Amikacin	Yes	Yes	Yes		Yes	No	Enterobacter cloacae		Yes	Communitary	Yes	No	No	No	No	Yes	No	No	Yes	No	No	No	No	No	No	No	No	No	No	No	No	No	No	No	No	No	No	No	No	No
645	79	Male	6	Yes	3	Abdominal	Yes	Ceftriaxone		Yes	Yes	No	No	Yes	No	E.coli		No	Communitary	Yes	No	No	No	No	Yes	No	No	No	No	Yes	No	No	No	No	No	No	No	No	Yes	No	No	No	No	No	No	No	No	No	No
646	76	Male	5	Yes	1	Biliar	No			No	Yes	No		No	Yes	K.pneumoniae		No	Communitary	No	No	No	No	No	Yes	No	No	Yes	No	No	No	No	No	No	No	No	No	No	No	No	Yes	No	No	No	No	No	No	No	No
647	76	Female	3	Yes	1	Urinary	Yes	Ceftriaxone	Cloxacilin	Yes	Yes	No	Yes	Yes	No	E.coli		No	Communitary	No	No	No	No	No	Yes	No	Yes	No	No	No	No	No	No	No	No	No	No	No	Yes	No	No	No	No	No	No	No	No	No	No
648	80	Male	8	Yes	2	SSTI	Yes	Teicoplanine		Yes	Yes	No	Yes	Yes	No	S.aureus		Yes	Nosocomial	No	No	No	No	Yes	No	No	No	No	No	No	No	No	Yes	No	No	No	No	No	No	No	No	No	No	Yes	No	No	No	No	No
649	89	Male	5	Yes	2	Urinary	Yes	Ceftriaxone		Yes	Yes	Yes		Yes	No	E.coli		No	HC-A	No	No	No	No	No	No	Yes	Yes	No	No	No	No	No	No	No	No	No	No	No	Yes	No	No	No	No	No	No	No	No	No	No
650	83	Female	4	Yes	1	Unknown	Yes	Ertapenem		No	Yes	No	No	Yes	No	Enterobacter cloacae		No	Communitary	Yes	No	No	No	No	Yes	No	No	No	No	No	No	No	No	No	No	Yes	No	No	No	No	No	No	No	No	No	No	No	No	No
651	77	Male	11	Yes	3	Biliar	No answer			Yes	Yes	No		Yes	No	E.coli	Streptococcus spp.	No	Communitary	Yes	No	No	No	No	Yes	No	No	Yes	No	No	No	No	No	No	No	No	No	No	Yes	No	No	No	No	No	No	No	No	No	No
652	73	Male	6	Yes	0	Urinary	Yes	Imipenem		Yes	Yes	Yes		Yes	No	E.coli		No	Nosocomial	Yes	No	No	Yes	Yes	No	No	Yes	No	No	No	No	No	No	No	No	No	No	No	Yes	No	No	No	No	No	No	No	No	No	No
653	79	Female	6	Yes	0	Urinary	Yes	Ceftriaxone		Yes	Yes	No	No	No	Yes	ESBL K.pneumoniae		Yes	HC-A	No	No	No	No	No	No	Yes	Yes	No	No	No	No	No	No	No	No	No	No	No	No	No	No	Yes	No	No	No	No	No	No	No
654	23	Male	0	No	1	Unknown	Yes	Amoxicillin/clavunate		No	No			Yes	No	S.aureus		No	Communitary	No	No	No	No	No	Yes	No	No	No	No	No	No	No	No	No	No	Yes	No	No	No	No	No	No	No	Yes	No	No	No	No	No
655	0	Male	4	Yes	0	Urinary	Yes	Ceftriaxone		Yes	Yes	Yes		No	Yes	E.faecalis		No	Communitary	No	No	No	No	No	Yes	No	Yes	No	No	No	No	No	No	No	No	No	No	No	No	No	No	No	No	No	No	No	No	Yes	No
656	69	Male	4	Yes	0	Urinary	Yes	Ceftriaxone		Yes	Yes	Yes		Yes	No	E.coli		No	Communitary	No	No	No	No	No	Yes	No	Yes	No	No	No	No	No	No	No	No	No	No	No	Yes	No	No	No	No	No	No	No	No	No	No
657	73	Male	4	Yes	0	Osteoarticular	Yes	Cefuroxime		Yes	Yes	No	No	No	Yes	S.aureus		No	Communitary	No	No	No	No	No	Yes	No	No	No	No	No	No	No	No	Yes	No	No	No	No	No	No	No	No	No	Yes	No	No	No	No	No
658	97	Male	6	Yes	2	Urinary	Yes	Imipenem		Yes	Yes	Yes		Yes	No	E.coli		Yes	HC-A	Yes	No	No	Yes	No	No	Yes	Yes	No	No	No	No	No	No	No	No	No	No	No	Yes	No	No	No	No	No	No	No	No	No	No
659	84	Male	10	Yes	3	Urinary	Yes	Ertapenem		Yes	Yes	Yes		Yes	No	E.coli	K.pneumoniae	Yes	HC-A	Yes	No	No	No	No	No	Yes	Yes	No	No	No	No	No	No	No	No	No	No	No	Yes	No	Yes	No	No	No	No	No	No	No	No
660	69	Female	4	Yes	0	Urinary	Yes	Amoxicillin/clavunate	Amikacin	Yes	Yes	No	No	Yes	No	E.coli		Yes	Communitary	Yes	No	No	No	No	Yes	No	Yes	No	No	No	No	No	No	No	No	No	No	No	Yes	No	No	No	No	No	No	No	No	No	No
661	79	Female	4	Yes	3	Urinary	Yes	Meropenem		Yes	Yes	Yes		Yes	No	K.pneumoniae		No	Communitary	Yes	No	No	No	No	Yes	No	Yes	No	No	No	No	No	No	No	No	No	No	No	No	No	Yes	No	No	No	No	No	No	No	No
662	83	Male	5	Yes	0	Osteoarticular	Yes	Amoxicillin/clavunate		Yes	Yes	No	No	Yes	No	S.aureus		No	Communitary	No	No	No	No	No	Yes	No	No	No	No	No	No	No	No	Yes	No	No	No	No	No	No	No	No	No	Yes	No	No	No	No	No
663	89	Female	6	Yes	4	Neurologic	Yes	Ceftriaxone	Azitromicin	Yes	Yes	No	Yes	Yes	No	Others		No	Communitary	No	No	No	No	No	Yes	No	No	No	No	No	No	No	No	No	Yes	No	No	No	No	No	No	No	No	No	No	No	No	No	No
664	74	Male	4	Yes	0	SSTI	Yes	Amoxicillin/clavunate		Yes	Yes	Yes		Yes	No	S.aureus		No	Communitary	No	No	No	No	No	Yes	No	No	No	No	No	No	No	Yes	No	No	No	No	No	No	No	No	No	No	Yes	No	No	No	No	No
665	86	Male	9	Yes	0	Urinary	Yes	Imipenem		Yes	Yes	No	Yes	Yes	No	E.coli		No	HC-A	No	No	No	No	No	No	Yes	Yes	No	No	No	No	No	No	No	No	No	No	No	Yes	No	No	No	No	No	No	No	No	No	No
666	71	Male	6	Yes	0	Unknown	No			No	Yes	No		No	Yes	E.faecalis		No	Nosocomial	No	No	No	No	Yes	No	No	No	No	No	No	No	No	No	No	No	Yes	No	No	No	No	No	No	No	No	No	No	No	Yes	No
667	55	Male	0	No	0	Respiratory	Yes	Amoxicillin		Yes	Yes	No	No	Yes	No	S.pneumoniae		No	Communitary	No	No	No	No	No	Yes	No	No	No	Yes	No	No	No	No	No	No	No	No	No	No	No	No	No	No	No	No	No	No	No	Yes
668	81	Female	5	Yes	0	Biliar	Yes	Ertapenem		Yes	Yes	No	No	Yes	No	Enterobacter cloacae		No	HC-A	No	No	No	No	No	No	Yes	No	Yes	No	No	No	No	No	No	No	No	No	No	No	No	No	No	No	No	No	No	No	No	No
669	89	Male	4	Yes	0	Urinary	Yes	Ceftriaxone		Yes	Yes	Yes		Yes	No	E.coli		No	Communitary	No	No	No	No	No	Yes	No	Yes	No	No	No	No	No	No	No	No	No	No	No	Yes	No	No	No	No	No	No	No	No	No	No
670	58	Male	1	No	0	Abdominal	Yes	Cefotaxime	Metronidazol	Yes	No			No	Yes	AmpC-producing GNB		Yes	Communitary	No	No	No	No	No	Yes	No	No	No	No	Yes	No	No	No	No	No	No	No	No	No	No	No	No	No	No	No	No	No	No	No
671	71	Female	2	No	0	Urinary	Yes	Ceftriaxone		Yes	Yes	Yes		Yes	No	E.coli		No	Communitary	No	No	No	No	No	Yes	No	Yes	No	No	No	No	No	No	No	No	No	No	No	Yes	No	No	No	No	No	No	No	No	No	No
672	37	Male	0	No	0	Urinary	Yes			Yes	Yes	Yes		Yes	No	E.coli		No	Communitary	No	No	No	No	No	Yes	No	Yes	No	No	No	No	No	No	No	No	No	No	No	Yes	No	No	No	No	No	No	No	No	No	No
673	72	Male	4	Yes	0	Biliar	Yes	Cefotaxime	Metronidazol	Yes	Yes	Yes		Yes	No	E.coli		No	Communitary	No	No	No	No	No	Yes	No	No	Yes	No	No	No	No	No	No	No	No	No	No	Yes	No	No	No	No	No	No	No	No	No	No
674	64	Female	2	No		Urinary	Yes	Ceftriaxone		Yes	Yes	Yes		Yes	No	E.coli		No	Communitary	No	No	No	No	No	Yes	No	Yes	No	No	No	No	No	No	No	No	No	No	No	Yes	No	No	No	No	No	No	No	No	No	No
675	88	Male	5	Yes	0	Urinary	Yes	Amoxicillin/clavunate	Amikacin	Yes	Yes	Yes		Yes	No	E.coli		No	HC-A	No	No	No	No	No	No	Yes	Yes	No	No	No	No	No	No	No	No	No	No	No	Yes	No	No	No	No	No	No	No	No	No	No
676	87	Female	6	Yes		Respiratory	Yes	Ceftriaxone	Azitromicin	Yes	Yes	Yes		Yes	No	S.pneumoniae		No	HC-A	No	No	No	No	No	No	Yes	No	No	Yes	No	No	No	No	No	No	No	No	No	No	No	No	No	No	No	No	No	No	No	Yes
677	78	Female	5	Yes	0	Unknown	Yes	Piperazillin-tazobactam	Amikacin	No	Yes	No	No	Yes	No	E.coli	P.aeruginosa	No	HC-A	Yes	No	Yes	Yes	No	No	Yes	No	No	No	No	No	No	No	No	No	Yes	No	No	Yes	No	No	No	Yes	No	No	No	No	No	No
678	78	Male	7	Yes	0	Unknown	Yes	Cloxacilin	Daptomycin	No	No			Yes	No	S.aureus		No	Nosocomial	No	No	No	No	Yes	No	No	No	No	No	No	No	No	No	No	No	Yes	No	No	No	No	No	No	No	Yes	No	No	No	No	No
679	67	Female	4	Yes	0	Osteoarticular	No			Yes	Yes	No		No	Yes	S.aureus		No	Nosocomial	No	No	No	No	Yes	No	No	No	No	No	No	No	No	No	Yes	No	No	No	No	No	No	No	No	No	Yes	No	No	No	No	No
680	81	Male	10	Yes	0	Biliar	Yes	Ertapenem		Yes	Yes	No	Yes	Yes	No	E.coli		Yes	HC-A	No	No	No	No	No	No	Yes	No	Yes	No	No	No	No	No	No	No	No	No	No	Yes	No	No	No	No	No	No	No	No	No	No
681	71	Male	3	Yes	0	SSTI	Yes	Amoxicillin/clavunate		Yes	Yes	No	No	Yes	No	Others		No	Communitary	No	No	No	No	No	Yes	No	No	No	No	No	No	No	Yes	No	No	No	No	No	No	No	No	No	No	No	No	No	No	No	No
682	0	Male	0	No	0	Urinary	Yes	Amoxicillin/clavunate		Yes	Yes	Yes		Yes	No	E.coli		No	Nosocomial	No	No	No	No	Yes	No	No	Yes	No	No	No	No	No	No	No	No	No	No	No	Yes	No	No	No	No	No	No	No	No	No	No
683	85	Female	6	Yes	0	Unknown	Yes	Amoxicillin/clavunate		Yes	No			Yes	No	E.coli		No	Communitary	No	No	No	No	No	Yes	No	No	No	No	No	No	No	No	No	No	Yes	No	No	Yes	No	No	No	No	No	No	No	No	No	No
684	82	Male	7	Yes	0	Urinary	Yes	Meropenem		Yes	Yes	No	Yes	Yes	No	E.coli		No	Communitary	No	No	No	No	No	Yes	No	Yes	No	No	No	No	No	No	No	No	No	No	No	Yes	No	No	No	No	No	No	No	No	No	No
685	1	Female	0	No	0	Respiratory	Yes	Cefotaxime	Ampicillin	Yes	Yes	Yes		Yes	No	S.pneumoniae		No	Communitary	No	Yes	No	No	No	Yes	No	No	No	Yes	No	No	No	No	No	No	No	No	No	No	No	No	No	No	No	No	No	No	No	Yes
686	72	Male	5	Yes	0	Respiratory	Yes	Levofloxacin		Yes	Yes	Yes		Yes	No	E.coli		No	HC-A	No	No	No	No	No	No	Yes	No	No	Yes	No	No	No	No	No	No	No	No	No	Yes	No	No	No	No	No	No	No	No	No	No
687	65	Male	2	No	4	SSTI	No answer			No	Yes			No	Yes	Streptococcus spp.		No	Communitary	Yes	Yes	Yes	Yes	No	Yes	No	No	No	No	No	No	No	Yes	No	No	No	No	No	No	No	No	No	No	No	No	No	No	No	No
688	71	Male	4	Yes	0	Urinary	Yes	Ertapenem		Yes	Yes	No	Yes	Yes	No	E.coli		Yes	Communitary	No	No	No	No	No	Yes	No	Yes	No	No	No	No	No	No	No	No	No	No	No	Yes	No	No	No	No	No	No	No	No	No	No
689	80	Female	8	Yes	0	Urinary	Yes	Cefuroxime		Yes	Yes	Yes		Yes	No	E.coli		No	Communitary	No	No	No	No	No	Yes	No	Yes	No	No	No	No	No	No	No	No	No	No	No	Yes	No	No	No	No	No	No	No	No	No	No
690	68	Male	3	Yes	0	Biliar	No			No	Yes	No		No	Yes	E.coli			HC-A	No	No	No	No	No	No	Yes	No	Yes	No	No	No	No	No	No	No	No	No	No	Yes	No	No	No	No	No	No	No	No	No	No
691	74	Male	3	Yes	0	SSTI	Yes	Piperazillin-tazobactam		Yes	Yes	Yes		Yes	No	S.aureus		No	Nosocomial	No	No	No	No	Yes	No	No	No	No	No	No	No	No	Yes	No	No	No	No	No	No	No	No	No	No	Yes	No	No	No	No	No
692	64	Male	3	Yes	0	Urinary	No			No	Yes	No		No	Yes	S.aureus		No	Communitary	No	Yes	No	No	No	Yes	No	Yes	No	No	No	No	No	No	No	No	No	No	No	No	No	No	No	No	Yes	No	No	No	No	No
693	44	Male	0	No	0	Respiratory	Yes	Amoxicillin/clavunate		Yes	Yes	Yes		Yes	No	Others		No	Communitary	No	No	No	No	No	Yes	No	No	No	Yes	No	No	No	No	No	No	No	No	No	No	No	No	No	No	No	No	No	No	No	No
694	88	Female	4	Yes	0	Respiratory	Yes	Ceftriaxone	Azitromicin	Yes	Yes	Yes		Yes	No	E.coli		No	Communitary	No	No	No	No	No	Yes	No	No	No	Yes	No	No	No	No	No	No	No	No	No	Yes	No	No	No	No	No	No	No	No	No	No
695	49	Male	1	No	0	Urinary	Yes	Aztreonam		Yes	Yes	Yes		Yes	No	E.coli		No	Communitary	No	No	No	No	No	Yes	No	Yes	No	No	No	No	No	No	No	No	No	No	No	Yes	No	No	No	No	No	No	No	No	No	No
696	80	Male	5	Yes	0	Abdominal	Yes	Amoxicillin/clavunate		Yes	Yes	No	No	No	Yes	P.aeruginosa		No	Nosocomial	Yes	Yes	No	No	Yes	No	No	No	No	No	Yes	No	No	No	No	No	No	No	No	No	No	No	No	Yes	No	No	No	No	No	No
697	72	Male	5	Yes	0	Urinary	Yes	Ceftriaxone		Yes	Yes	No	No	No	Yes	E.coli		Yes	Communitary	No	No	Yes	Yes	No	Yes	No	Yes	No	No	No	No	No	No	No	No	No	No	No	Yes	No	No	No	No	No	No	No	No	No	No
698	69	Male	3	Yes	0	Urinary	Yes	Amoxicillin/clavunate	Amikacin	Yes	Yes	Yes		Yes	No	K.pneumoniae		No	Communitary	No	No	No	No	No	Yes	No	Yes	No	No	No	No	No	No	No	No	No	No	No	No	No	Yes	No	No	No	No	No	No	No	No
699	87	Female	14	Yes	0	Urinary	Yes	Ceftriaxone		Yes	Yes	Yes		Yes	No	E.coli		No	Communitary	No	No	No	No	No	Yes	No	Yes	No	No	No	No	No	No	No	No	No	No	No	Yes	No	No	No	No	No	No	No	No	No	No
700	50	Female	11	Yes	3	Respiratory	Yes	Levofloxacin		Yes	Yes	No	No	Yes	No	S.pneumoniae		No	Communitary	Yes	No	No	No	No	Yes	No	No	No	Yes	No	No	No	No	No	No	No	No	No	No	No	No	No	No	No	No	No	No	No	Yes
701	82	Female	6	Yes		Abdominal	Yes	Metronidazol	Cefotaxime	Yes	Yes	Yes		Yes	No	Enterobacter cloacae		No	Communitary	No	No	No	No	No	Yes	No	No	No	No	Yes	No	No	No	No	No	No	No	No	No	No	No	No	No	No	No	No	No	No	No
702	30	Female	0	No	0	Urinary	Yes	Ceftriaxone		Yes	Yes	Yes		Yes	No	K.pneumoniae		No	Communitary	No	No	No	No	No	Yes	No	Yes	No	No	No	No	No	No	No	No	No	No	No	No	No	Yes	No	No	No	No	No	No	No	No
703	80	Male	11	Yes	1	Biliar	Yes	Ceftriaxone		No	Yes	No	No	No	Yes	AmpC-producing GNB		Yes	Communitary	No	No	No	No	No	Yes	No	No	Yes	No	No	No	No	No	No	No	No	No	No	No	No	No	No	No	No	No	No	No	No	No
704	82	Female	7	Yes	1	Unknown	Yes	Ceftriaxone		No	No			Yes	No	E.coli		No	Communitary	No	No	No	No	No	Yes	No	No	No	No	No	No	No	No	No	No	Yes	No	No	Yes	No	No	No	No	No	No	No	No	No	No
705	73	Female	4	Yes	1	Urinary	Yes	Meropenem		Yes	Yes	No	Yes	Yes	No	E.coli		No	Communitary	No	Yes	No	No	No	Yes	No	Yes	No	No	No	No	No	No	No	No	No	No	No	Yes	No	No	No	No	No	No	No	No	No	No
706	71	Male	0	No	0	SSTI	No			No	Yes	No		No	Yes	Streptococcus spp.		No	Communitary	No	No	No	Yes	No	Yes	No	No	No	No	No	No	No	Yes	No	No	No	No	No	No	No	No	No	No	No	No	No	No	No	No
707	43	Male	0	No	0	Osteoarticular	Yes	Amikacin	Others	Yes	Yes	No	Yes	No	Yes	Streptococcus spp.		Yes	Nosocomial	No	No	No	No	Yes	No	No	No	No	No	No	No	No	No	Yes	No	No	No	No	No	No	No	No	No	No	No	No	No	No	No
708	93	Female	4	Yes	0	Urinary	Yes	Ceftriaxone		Yes	Yes	Yes		Yes	No	E.coli		Yes	Communitary	No	No	No	No	No	Yes	No	Yes	No	No	No	No	No	No	No	No	No	No	No	Yes	No	No	No	No	No	No	No	No	No	No
709	85	Male	7	Yes	0	Osteoarticular	No			Yes	Yes	No		No	Yes	S.aureus		No	Nosocomial	No	No	No	No	Yes	No	No	No	No	No	No	No	No	No	Yes	No	No	No	No	No	No	No	No	No	Yes	No	No	No	No	No
710	40	Male	2	No	2	Neurologic	Yes	Piperazillin-tazobactam		Yes	Yes	No	Yes	Yes	No	E.coli		No	Nosocomial	Yes	Yes	No	Yes	Yes	No	No	No	No	No	No	No	No	No	No	Yes	No	No	No	Yes	No	No	No	No	No	No	No	No	No	No
711	85	Male	8	Yes	0	Biliar	Yes	Ciprofloxacin		No	Yes	No	No	No	Yes	E.coli		No	Communitary	No	No	No	No	No	Yes	No	No	Yes	No	No	No	No	No	No	No	No	No	No	Yes	No	No	No	No	No	No	No	No	No	No
712	88	Male	5	Yes	0	Urinary	Yes	Amoxicillin/clavunate	Amikacin	Yes	Yes	Yes		Yes	No	E.coli		No	Communitary	No	No	No	No	No	Yes	No	Yes	No	No	No	No	No	No	No	No	No	No	No	Yes	No	No	No	No	No	No	No	No	No	No
713	62	Male	2	No	0	Abdominal	Yes	Ceftriaxone		Yes	No			Yes	No	Others		Yes	Communitary	No	No	No	No	No	Yes	No	No	No	No	Yes	No	No	No	No	No	No	No	No	No	No	No	No	No	No	No	No	No	No	No
714	88	Male	12	Yes	0	Urinary	Yes	Cefuroxime		No	Yes	No	No	No	Yes	E.coli		Yes	Communitary	No	No	No	No	No	Yes	No	Yes	No	No	No	No	No	No	No	No	No	No	No	Yes	No	No	No	No	No	No	No	No	No	No
715	85	Male	10	Yes	0	Urinary	Yes	Aztreonam		Yes	Yes	Yes		Yes	No	E.coli		No	Communitary	No	No	No	No	No	Yes	No	Yes	No	No	No	No	No	No	No	No	No	No	No	Yes	No	No	No	No	No	No	No	No	No	No
716	87	Male	7	Yes	0	Urinary	Yes	Ceftriaxone		Yes	Yes	Yes		Yes	No	E.coli		No	Communitary	No	No	No	No	No	Yes	No	Yes	No	No	No	No	No	No	No	No	No	No	No	Yes	No	No	No	No	No	No	No	No	No	No
717	84	Female	6	Yes	2	Biliar	Yes	Ceftriaxone	Azitromicin	No	Yes	No	Yes	Yes	No	E.coli		No	Communitary	No	No	No	No	No	Yes	No	No	Yes	No	No	No	No	No	No	No	No	No	No	Yes	No	No	No	No	No	No	No	No	No	No
718	1	Female	0	No	3	Urinary	Yes	Cefotaxime		Yes				Yes	No	E.coli		No	Communitary	Yes	No	No	No	No	Yes	No	Yes	No	No	No	No	No	No	No	No	No	No	No	Yes	No	No	No	No	No	No	No	No	No	No
719	59	Female	2	No	0	Osteoarticular	Yes	Teicoplanine	Rifampicin	Yes	Yes	Yes		Yes	No	S.aureus		No	Nosocomial	No	No	No	No	Yes	No	No	No	No	No	No	No	No	No	Yes	No	No	No	No	No	No	No	No	No	Yes	No	No	No	No	No
720	81	Female	5	Yes	0	Urinary	Yes	Aztreonam		Yes	Yes	Yes		Yes	No	E.coli		No	Communitary	No	No	No	No	No	Yes	No	Yes	No	No	No	No	No	No	No	No	No	No	No	Yes	No	No	No	No	No	No	No	No	No	No
721	47	Male	2	No	0	Catheter-related	Yes	Vancomycin	Ceftazidime	Yes	Yes	Yes		Yes	No	K.pneumoniae		No	Communitary	No	No	No	Yes	No	Yes	No	No	No	No	No	No	Yes	No	No	No	No	No	No	No	No	Yes	No	No	No	No	No	No	No	No
722	84	Male	8	Yes	0	Urinary	Yes	Ceftriaxone		Yes	Yes	Yes		Yes	No	E.coli		No	Communitary	No	No	No	No	No	Yes	No	Yes	No	No	No	No	No	No	No	No	No	No	No	Yes	No	No	No	No	No	No	No	No	No	No
723	95	Male	8	Yes	0	Neurologic	Yes	Piperazillin-tazobactam		Yes				Yes	No	K.pneumoniae		No	Nosocomial	No	No	Yes	Yes	Yes	No	No	No	No	No	No	No	No	No	No	Yes	No	No	No	No	No	Yes	No	No	No	No	No	No	No	No
724	72	Male	7	Yes	0	Urinary	Yes	Ceftriaxone		Yes	Yes	No	Yes	No	Yes	E.faecalis		No	HC-A	No	No	No	No	No	No	Yes	Yes	No	No	No	No	No	No	No	No	No	No	No	No	No	No	No	No	No	No	No	No	Yes	No
725	88	Male	10	Yes	12	Abdominal	Yes			Yes				No	Yes	E.coli			Communitary	Yes	Yes	Yes	Yes	No	Yes	No	No	No	No	Yes	No	No	No	No	No	No	No	No	Yes	No	No	No	No	No	No	No	No	No	No
726	78	Male	6	Yes	0	Intravascular	Yes	Cloxacilin	Ampicillin	Yes	No			Yes	No	Streptococcus spp.		No	Nosocomial	No	No	No	No	Yes	No	No	No	No	No	No	Yes	No	No	No	No	No	No	No	No	No	No	No	No	No	No	No	No	No	No
727	73	Male	3	Yes	1	Febrile neutropenia	Yes	Piperazillin-tazobactam	Amikacin	No	Yes	Yes		Yes	No	E.coli	Streptococcus spp.	No	HC-A	Yes	Yes	Yes	Yes	No	No	Yes	No	No	No	No	No	No	No	No	No	No	Yes	No	Yes	No	No	No	No	No	No	No	No	No	No
728	56	Male	3	Yes	3	Urinary	Yes	Ceftriaxone		Yes	Yes	No	No	No	Yes	ESBL E.coli		Yes	Communitary	Yes	Yes	No	No	No	Yes	No	Yes	No	No	No	No	No	No	No	No	No	No	No	No	Yes	No	No	No	No	No	No	No	No	No
730	84	Female	6	Yes	0	Urinary	Yes	Cefuroxime		Yes	Yes	Yes		Yes	No	E.coli		No	Communitary	No	No	No	No	No	Yes	No	Yes	No	No	No	No	No	No	No	No	No	No	No	Yes	No	No	No	No	No	No	No	No	No	No
731	69	Male	1	No	0	Urinary	Yes	Ceftriaxone		Yes	Yes	Yes		Yes	No	E.coli		No	Communitary	No	No	No	No	No	Yes	No	Yes	No	No	No	No	No	No	No	No	No	No	No	Yes	No	No	No	No	No	No	No	No	No	No
732	65	Male	2	No	2	Catheter-related	Yes	Vancomycin		Yes	No			Yes	No	Coagulase-negative Staphylococcus		No	Nosocomial	Yes	Yes	No	No	Yes	No	No	No	No	No	No	No	Yes	No	No	No	No	No	No	No	No	No	No	No	No	No	No	Yes	No	No
733	64	Male	5	Yes	0	Intravascular	Yes	Levofloxacin		No	Yes	No	No	No	Yes	E.faecalis		No	Communitary	No	No	No	No	No	Yes	No	No	No	No	No	Yes	No	No	No	No	No	No	No	No	No	No	No	No	No	No	No	No	Yes	No
734	91	Male	7	Yes	0	Urinary	Yes	Ertapenem		Yes	Yes	No	Yes	Yes	No	E.coli		No	Communitary	No	No	No	No	No	Yes	No	Yes	No	No	No	No	No	No	No	No	No	No	No	Yes	No	No	No	No	No	No	No	No	No	No
735	57	Female	0	No	0	Unknown	Yes	Ampicillin		No				Yes	No	Streptococcus spp.		No	Communitary	No	No	No	No	No	Yes	No	No	No	No	No	No	No	No	No	No	Yes	No	No	No	No	No	No	No	No	No	No	No	No	No
736	66	Female	3	Yes	1	Biliar	Yes	Ceftriaxone		Yes	Yes	Yes		Yes	No	E.coli		No	Communitary	No	No	No	No	No	Yes	No	No	Yes	No	No	No	No	No	No	No	No	No	No	Yes	No	No	No	No	No	No	No	No	No	No
737	47	Male	2	No	1	Catheter-related	Yes	Vancomycin	Ceftazidime	Yes				Yes	No	Coagulase-negative Staphylococcus		No	Nosocomial	No	No	No	No	Yes	No	No	No	No	No	No	No	Yes	No	No	No	No	No	No	No	No	No	No	No	No	No	No	Yes	No	No
738	62	Male	4	Yes	4	Abdominal	Yes	Meropenem	Linezolid	Yes	No			No	Yes	Candida spp.		No	Nosocomial	Yes	Yes	No	Yes	Yes	No	No	No	No	No	Yes	No	No	No	No	No	No	No	No	No	No	No	No	No	No	No	No	No	No	No
739	58	Male	4	Yes	0	Abdominal	No			No				No	Yes	ESBL K.pneumoniae		Yes	Nosocomial	No	No	No	No	Yes	No	No	No	No	No	Yes	No	No	No	No	No	No	No	No	No	No	No	Yes	No	No	No	No	No	No	No
740	77	Male	8	Yes	0	Urinary	Yes	Amoxicillin/clavunate	Amikacin	Yes	Yes	Yes		Yes	No	E.coli		No	Nosocomial	No	No	No	No	Yes	No	No	Yes	No	No	No	No	No	No	No	No	No	No	No	Yes	No	No	No	No	No	No	No	No	No	No
741	10	Female	0	No	1	Abdominal	Yes	Ceftriaxone		Yes				Yes	No	Others		Yes	Communitary	No	No	No	No	No	Yes	No	No	No	No	Yes	No	No	No	No	No	No	No	No	No	No	No	No	No	No	No	No	No	No	No
742	71	Male	4	Yes	3	Urinary	Yes	Ceftriaxone		Yes	Yes	Yes		No	Yes	Enterobacter cloacae		Yes	Communitary	Yes	No	No	No	No	Yes	No	Yes	No	No	No	No	No	No	No	No	No	No	No	No	No	No	No	No	No	No	No	No	No	No
743	66	Male	4	Yes	0	Urinary	Yes	Ceftriaxone		Yes	Yes	Yes		No	Yes	ESBL E.coli		Yes	Communitary	No	No	No	No	No	Yes	No	Yes	No	No	No	No	No	No	No	No	No	No	No	No	Yes	No	No	No	No	No	No	No	No	No
744	82	Female	7	Yes	0	Urinary	Yes	Ceftriaxone		Yes	Yes	Yes		Yes	No	E.coli		No	Communitary	No	No	No	No	No	Yes	No	Yes	No	No	No	No	No	No	No	No	No	No	No	Yes	No	No	No	No	No	No	No	No	No	No
745	81	Female	6	Yes	0	Urinary	Yes	Ceftriaxone		Yes	Yes	Yes		Yes	No	E.coli		No	Communitary	No	No	No	No	No	Yes	No	Yes	No	No	No	No	No	No	No	No	No	No	No	Yes	No	No	No	No	No	No	No	No	No	No
746	74	Female	3	Yes	0	Urinary	Yes	Ceftriaxone		Yes	Yes	Yes		Yes	No	E.coli		No	Communitary	No	No	No	No	No	Yes	No	Yes	No	No	No	No	No	No	No	No	No	No	No	Yes	No	No	No	No	No	No	No	No	No	No
747	42	Male	7	Yes	0	Intravascular	No			No	No			No	Yes	Candida spp.		No	Communitary	No	No	No	No	No	Yes	No	No	No	No	No	Yes	No	No	No	No	No	No	No	No	No	No	No	No	No	No	No	No	No	No
748	61	Female	5	Yes	1	Urinary	Yes			Yes	No			No	Yes	E.coli		No	Communitary	No	No	No	No	No	Yes	No	Yes	No	No	No	No	No	No	No	No	No	No	No	Yes	No	No	No	No	No	No	No	No	No	No
749	89	Female	6	Yes	0	Biliar	Yes	Ceftriaxone		Yes	Yes	No	No	Yes	No	K.pneumoniae		No	Communitary	No	No	No	No	No	Yes	No	No	Yes	No	No	No	No	No	No	No	No	No	No	No	No	Yes	No	No	No	No	No	No	No	No
750	96	Female	6	Yes	0	Urinary	Yes	Ceftriaxone		Yes	Yes	Yes		Yes	No	E.coli		No	Communitary	No	No	No	No	No	Yes	No	Yes	No	No	No	No	No	No	No	No	No	No	No	Yes	No	No	No	No	No	No	No	No	No	No
751	96	Female	5	Yes	0	Urinary	Yes	Amoxicillin/clavunate		Yes	Yes	Yes		Yes	No	E.coli		No	Nosocomial	No	No	No	No	Yes	No	No	Yes	No	No	No	No	No	No	No	No	No	No	No	Yes	No	No	No	No	No	No	No	No	No	No
752	76	Male	5	Yes	0	Respiratory	Yes	Ceftriaxone		No	Yes	Yes		Yes	No	S.pneumoniae		No	Communitary	No	No	No	No	No	Yes	No	No	No	Yes	No	No	No	No	No	No	No	No	No	No	No	No	No	No	No	No	No	No	No	Yes
753	82	Male	6	Yes	0	Unknown	Yes	Amoxicillin/clavunate		No	Yes	No	No	Yes	No	E.coli		No	Communitary	No	No	No	No	No	Yes	No	No	No	No	No	No	No	No	No	No	Yes	No	No	Yes	No	No	No	No	No	No	No	No	No	No
754	56	Male	9	Yes	0	Urinary	Yes	Ceftriaxone		Yes	Yes	Yes		Yes	No	K.pneumoniae		No	Communitary	No	No	No	No	No	Yes	No	Yes	No	No	No	No	No	No	No	No	No	No	No	No	No	Yes	No	No	No	No	No	No	No	No
755	65	Female	4	Yes	1	Abdominal	Yes	Meropenem	Vancomycin	Yes	Yes	Yes		Yes	No	E.faecium		No	Nosocomial	No	No	No	No	Yes	No	No	No	No	No	Yes	No	No	No	No	No	No	No	No	No	No	No	No	No	No	No	Yes	No	No	No
756	60	Male	8	Yes	2	Biliar	Yes	Cefotaxime	Metronidazol	Yes	Yes	Yes		Yes	No	E.coli		No	Communitary	No	No	No	No	No	Yes	No	No	Yes	No	No	No	No	No	No	No	No	No	No	Yes	No	No	No	No	No	No	No	No	No	No
757	77	Male	10	Yes	2	Biliar	Yes	Cefotaxime	Metronidazol	Yes	Yes	Yes		Yes	No	E.coli		No	Communitary	No	No	No	No	No	Yes	No	No	Yes	No	No	No	No	No	No	No	No	No	No	Yes	No	No	No	No	No	No	No	No	No	No
758	82	Female	14	Yes	3	Biliar	Yes	Cefotaxime	Metronidazol	Yes	Yes	Yes		Yes	No	E.coli		No	Communitary	No	No	No	No	No	Yes	No	No	Yes	No	No	No	No	No	No	No	No	No	No	Yes	No	No	No	No	No	No	No	No	No	No
759	38	Male	5	Yes	0	Unknown	Yes	Vancomycin		Yes	No			Yes	No	E.faecium		No	Communitary	No	No	No	No	No	Yes	No	No	No	No	No	No	No	No	No	No	Yes	No	No	No	No	No	No	No	No	No	Yes	No	No	No
760	62	Male	9	Yes	0	Biliar	Yes	Cefotaxime	Metronidazol	Yes	Yes	Yes		No	Yes	E.faecium		No	Nosocomial	No	No	No	No	Yes	No	No	No	Yes	No	No	No	No	No	No	No	No	No	No	No	No	No	No	No	No	No	Yes	No	No	No
761	58	Male	3	Yes	0	Unknown	Yes	Vancomycin		No	No			Yes	No	Coagulase-negative Staphylococcus	Streptococcus spp.	No	Nosocomial	No	No	No	No	Yes	No	No	No	No	No	No	No	No	No	No	No	Yes	No	No	No	No	No	No	No	No	No	No	Yes	No	No
762	65	Male	4	Yes	0	Catheter-related	No			No	Yes	No		No	Yes	Others		No	HC-A	No	No	No	No	No	No	Yes	No	No	No	No	No	Yes	No	No	No	No	No	No	No	No	No	No	No	No	No	No	No	No	No
763	69	Male	8	Yes	0	Urinary	Yes			Yes	Yes	Yes		Yes	No	K.pneumoniae		No	Nosocomial	No	No	No	No	Yes	No	No	Yes	No	No	No	No	No	No	No	No	No	No	No	No	No	Yes	No	No	No	No	No	No	No	No
764	65	Male	4	Yes	6	Unknown	Yes	Meropenem	Vancomycin	Yes	Yes	Yes		Yes	No	Others		No	Nosocomial	No	Yes	No	No	Yes	No	No	No	No	No	No	No	No	No	No	No	Yes	No	No	No	No	No	No	No	No	No	No	No	No	No
765	60	Male	11	Yes	0	Biliar	Yes	Cefotaxime	Metronidazol	Yes	Yes	Yes		Yes	No	E.coli		No	Communitary	No	No	No	No	No	Yes	No	No	Yes	No	No	No	No	No	No	No	No	No	No	Yes	No	No	No	No	No	No	No	No	No	No
766	34	Female	2	No	0	Catheter-related	No			No	Yes	No		No	Yes	Streptococcus spp.		No	HC-A	No	No	No	No	No	No	Yes	No	No	No	No	No	Yes	No	No	No	No	No	No	No	No	No	No	No	No	No	No	No	No	No
767	65	Male	4	Yes	4	Febrile neutropenia	Yes	Meropenem		Yes	Yes	No	Yes	Yes	No	E.coli		No	Nosocomial	No	No	No	No	Yes	No	No	No	No	No	No	No	No	No	No	No	No	Yes	No	Yes	No	No	No	No	No	No	No	No	No	No
768	70	Female	6	Yes	0	Febrile neutropenia	Yes	Meropenem	Amikacin	No	Yes	No	Yes	No	Yes	Coagulase-negative Staphylococcus		No	Nosocomial	No	No	No	No	Yes	No	No	No	No	No	No	No	No	No	No	No	No	Yes	No	No	No	No	No	No	No	No	No	Yes	No	No
769	70	Male	9	Yes	0	Biliar	Yes	Piperazillin-tazobactam		Yes	Yes	No	Yes	Yes	No	K.pneumoniae		No	Communitary	No	No	No	No	No	Yes	No	No	Yes	No	No	No	No	No	No	No	No	No	No	No	No	Yes	No	No	No	No	No	No	No	No
770	43	Male	2	No	0	Osteoarticular	Yes	Meropenem	Ampicillin	No				Yes	No	E.coli		Yes	Nosocomial	No	Yes	No	No	Yes	No	No	No	No	No	No	No	No	No	Yes	No	No	No	No	Yes	No	No	No	No	No	No	No	No	No	No
771	65	Male	4	Yes	4	Febrile neutropenia	Yes	Meropenem	Daptomycin	Yes	Yes	Yes		Yes	No	E.faecium		No	Nosocomial	Yes	No	No	No	Yes	No	No	No	No	No	No	No	No	No	No	No	No	Yes	No	No	No	No	No	No	No	No	Yes	No	No	No
772	63	Male	4	Yes	0	Catheter-related	Yes	Vancomycin		Yes	Yes	Yes		Yes	No	Others		No	Nosocomial	No	No	No	No	Yes	No	No	No	No	No	No	No	Yes	No	No	No	No	No	No	No	No	No	No	No	No	No	No	No	No	No
774	65	Male	5	Yes	0	SSTI	Yes	Piperazillin-tazobactam		No				No	Yes	Others		No	Nosocomial	No	No	No	No	Yes	No	No	No	No	No	No	No	No	Yes	No	No	No	No	No	No	No	No	No	No	No	No	No	No	No	No
775	80	Male	13	Yes	4	Unknown	Yes	Amoxicillin/clavunate		No	No			Yes	No	E.coli		No	Communitary	Yes	No	No	No	No	Yes	No	No	No	No	No	No	No	No	No	No	Yes	No	No	Yes	No	No	No	No	No	No	No	No	No	No
776	69	Male	10	Yes	0	Biliar	Yes	Cefotaxime	Metronidazol	Yes	Yes	Yes		No	Yes	P.aeruginosa	Others	No	HC-A	No	No	No	No	No	No	Yes	No	Yes	No	No	No	No	No	No	No	No	No	No	No	No	No	No	Yes	No	No	No	No	No	No
777	56	Male	3	Yes	0	Urinary	Yes	Meropenem	Amikacin	No	Yes	No	Yes	Yes	No	E.coli	ESBL K.pneumoniae	Yes	Nosocomial	No	No	No	No	Yes	No	No	Yes	No	No	No	No	No	No	No	No	No	No	No	Yes	No	No	Yes	No	No	No	No	No	No	No
778	62	Female	9	Yes	0	Biliar	Yes	Ciprofloxacin		Yes	Yes	No	No	No	Yes	P.aeruginosa	K.pneumoniae	No	Communitary	No	No	No	No	No	Yes	No	No	Yes	No	No	No	No	No	No	No	No	No	No	No	No	Yes	No	Yes	No	No	No	No	No	No
779	71	Male	11	Yes	0	Urinary	Yes	Amoxicillin/clavunate	Amikacin	Yes	Yes	Yes		Yes	No	AmpC-producing GNB		Yes	Communitary	No	No	No	No	No	Yes	No	Yes	No	No	No	No	No	No	No	No	No	No	No	No	No	No	No	No	No	No	No	No	No	No
780	74	Male	5	Yes	0	Abdominal	Yes	Ciprofloxacin		No	No			No	Yes	E.faecalis	S.aureus	No	HC-A	No	No	No	No	No	No	Yes	No	No	No	Yes	No	No	No	No	No	No	No	No	No	No	No	No	No	Yes	No	No	No	Yes	No
781	77	Male	15	Yes	2	Abdominal	No			No				No	Yes	S. bovis	K.pneumoniae	No	HC-A	No	No	No	Yes	No	No	Yes	No	No	No	Yes	No	No	No	No	No	No	No	No	No	No	Yes	No	No	No	No	No	No	No	No
782	54	Female	8	Yes	0	SSTI	Yes	Daptomycin	Cloxacilin	Yes	No			Yes	No	S.aureus		No	Communitary	No	No	No	No	No	Yes	No	No	No	No	No	No	No	Yes	No	No	No	No	No	No	No	No	No	No	Yes	No	No	No	No	No
783	68	Female	4	Yes	0	Catheter-related	Yes	Vancomycin		Yes	Yes	Yes		Yes	No	Coagulase-negative Staphylococcus		No	Nosocomial	No	No	No	No	Yes	No	No	No	No	No	No	No	Yes	No	No	No	No	No	No	No	No	No	No	No	No	No	No	Yes	No	No
784	65	Male	4	Yes	3	Unknown	Yes	Meropenem	Vancomycin	No	Yes	Yes		Yes	No	E.coli		No	Nosocomial	Yes	No	No	No	Yes	No	No	No	No	No	No	No	No	No	No	No	Yes	No	No	Yes	No	No	No	No	No	No	No	No	No	No
785	43	Male	2	No	0	Osteoarticular	Yes	Ertapenem	Daptomycin	No				Yes	No	E.faecalis		No	Nosocomial	No	No	No	No	Yes	No	No	No	No	No	No	No	No	No	Yes	No	No	No	No	No	No	No	No	No	No	No	No	No	Yes	No
786	61	Female	5	Yes	1	Respiratory	Yes	Piperazillin-tazobactam		Yes	Yes	No	No	Yes	No	S.pneumoniae		No	Communitary	No	No	No	No	No	Yes	No	No	No	Yes	No	No	No	No	No	No	No	No	No	No	No	No	No	No	No	No	No	No	No	Yes
787	62	Male	3	Yes	0	Abdominal	Yes	Piperazillin-tazobactam	Amikacin	Yes	Yes	Yes		Yes	No	E.coli	Streptococcus spp.	No	Communitary	No	No	No	No	No	Yes	No	No	No	No	Yes	No	No	No	No	No	No	No	No	Yes	No	No	No	No	No	No	No	No	No	No
788	68	Male	8	Yes	2	Urinary	Yes	Meropenem		No	Yes	No	Yes	Yes	No	E.coli		No	Communitary	Yes	No	No	No	No	Yes	No	Yes	No	No	No	No	No	No	No	No	No	No	No	Yes	No	No	No	No	No	No	No	No	No	No
789	62	Male	4	Yes	0	Catheter-related	Yes	Meropenem	Piperazillin-tazobactam	Yes	Yes	No	Yes	No	Yes	Coagulase-negative Staphylococcus		No	Nosocomial	No	No	No	No	Yes	No	No	No	No	No	No	No	Yes	No	No	No	No	No	No	No	No	No	No	No	No	No	No	Yes	No	No
790	74	Female	8	Yes	1	Respiratory	Yes	Ceftriaxone		Yes	Yes	No	No	Yes	No	H. influenzae		No	Communitary	No	No	No	No	No	Yes	No	No	No	Yes	No	No	No	No	No	No	No	No	No	No	No	No	No	No	No	No	No	No	No	No
791	65	Male	4	Yes	1	Catheter-related	Yes	Piperazillin-tazobactam	Amikacin	No	Yes	No	Yes	No	Yes	E.faecium		No	Nosocomial	No	No	No	No	Yes	No	No	No	No	No	No	No	Yes	No	No	No	No	No	No	No	No	No	No	No	No	No	Yes	No	No	No
792	71	Male	6	Yes	0	Respiratory	Yes	Piperazillin-tazobactam		Yes	Yes	Yes		Yes	No	S.pneumoniae		No	Communitary	No	No	No	No	No	Yes	No	No	No	Yes	No	No	No	No	No	No	No	No	No	No	No	No	No	No	No	No	No	No	No	Yes
793	86	Male	7	Yes	0	Urinary	Yes	Amoxicillin/clavunate	Amikacin	Yes	Yes	Yes		Yes	No	Enterobacter cloacae	Streptococcus spp.	Yes	HC-A	No	No	No	No	No	No	Yes	Yes	No	No	No	No	No	No	No	No	No	No	No	No	No	No	No	No	No	No	No	No	No	No
794	63	Male	5	Yes	0	Respiratory	Yes	Amoxicillin/clavunate		Yes	Yes	No	No	Yes	No	S.pneumoniae		Yes	Communitary	No	No	No	No	No	Yes	No	No	No	Yes	No	No	No	No	No	No	No	No	No	No	No	No	No	No	No	No	No	No	No	Yes
795	48	Female	2	No	0	Catheter-related	Yes	Meropenem	Vancomycin	Yes	Yes	Yes		Yes	No	Streptococcus spp.		No	HC-A	No	No	No	No	No	No	Yes	No	No	No	No	No	Yes	No	No	No	No	No	No	No	No	No	No	No	No	No	No	No	No	No
796	17	Female	1	No	0	Urinary	Yes	Ceftriaxone		Yes	Yes	Yes		Yes	No	Proteus spp.		No	Communitary	No	No	No	No	No	Yes	No	Yes	No	No	No	No	No	No	No	No	No	No	No	No	No	No	No	No	No	No	No	No	No	No
797	66	Male	4	Yes	0	Urinary	Yes	Meropenem		Yes	Yes	Yes		Yes	No	K.pneumoniae		No	Communitary	No	No	No	No	No	Yes	No	Yes	No	No	No	No	No	No	No	No	No	No	No	No	No	Yes	No	No	No	No	No	No	No	No
798	62	Male	5	Yes	4	Abdominal	Yes	Piperazillin-tazobactam		Yes	No			Yes	No	E.faecalis		No	HC-A	Yes	Yes	No	No	No	No	Yes	No	No	No	Yes	No	No	No	No	No	No	No	No	No	No	No	No	No	No	No	No	No	Yes	No
799	49	Male	6	Yes	2	Biliar	No			No	Yes	No		No	Yes	ESBL E.coli	K.pneumoniae	Yes	HC-A	No	No	No	No	No	No	Yes	No	Yes	No	No	No	No	No	No	No	No	No	No	No	Yes	Yes	No	No	No	No	No	No	No	No
800	86	Female	1	No	0	Respiratory	Yes	Ceftriaxone		No	Yes	Yes		Yes	No	S.pneumoniae		No	HC-A	No	No	No	No	No	No	Yes	No	No	Yes	No	No	No	No	No	No	No	No	No	No	No	No	No	No	No	No	No	No	No	Yes
801	58	Female	0	No	0	Urinary	Yes	Amoxicillin/clavunate	Amikacin	Yes	Yes	Yes		Yes	No	E.coli		No	Nosocomial	No	No	No	No	Yes	No	No	Yes	No	No	No	No	No	No	No	No	No	No	No	Yes	No	No	No	No	No	No	No	No	No	No
802	69	Male	7	Yes	0	Respiratory	Yes	Ceftriaxone		Yes	Yes	Yes		Yes	No	S.pneumoniae		No	HC-A	No	No	No	No	No	No	Yes	No	No	Yes	No	No	No	No	No	No	No	No	No	No	No	No	No	No	No	No	No	No	No	Yes
803	60	Male	2	No	1	Respiratory	Yes	Levofloxacin		Yes	Yes	No	No	Yes	No	S.pneumoniae		No	Communitary	No	No	No	No	No	Yes	No	No	No	Yes	No	No	No	No	No	No	No	No	No	No	No	No	No	No	No	No	No	No	No	Yes
804	23	Female	0	No	0	Urinary	Yes	Ceftriaxone		Yes	Yes	Yes		Yes	No	E.coli		No	Communitary	No	No	No	No	No	Yes	No	Yes	No	No	No	No	No	No	No	No	No	No	No	Yes	No	No	No	No	No	No	No	No	No	No
805	89	Male	2	No	0	Urinary	Yes	Ceftazidime	Ampicillin	Yes	Yes	Yes		Yes	No	E.coli		No	HC-A	No	No	No	No	No	No	Yes	Yes	No	No	No	No	No	No	No	No	No	No	No	Yes	No	No	No	No	No	No	No	No	No	No
806	84	Female	2	No	1	SSTI	Yes	Cefotaxime	Metronidazol	No	Yes	No	Yes	Yes	No	Streptococcus spp.		No	HC-A	No	No	No	No	No	No	Yes	No	No	No	No	No	No	Yes	No	No	No	No	No	No	No	No	No	No	No	No	No	No	No	No
807	79	Male	7	Yes	0	Urinary	Yes	Ceftazidime	Ampicillin	Yes	Yes	Yes		Yes	No	E.coli		Yes	Nosocomial	No	No	No	No	Yes	No	No	Yes	No	No	No	No	No	No	No	No	No	No	No	Yes	No	No	No	No	No	No	No	No	No	No
808	82	Male	7	Yes	4	Urinary	Yes	Meropenem		Yes	Yes	No	Yes	Yes	No	ESBL E.coli		Yes	HC-A	Yes	No	No	Yes	No	No	Yes	Yes	No	No	No	No	No	No	No	No	No	No	No	No	Yes	No	No	No	No	No	No	No	No	No
809	87	Female	3	Yes	0	Urinary	Yes	Ceftriaxone		Yes				Yes	No	E.coli		Yes	HC-A	No	No	No	No	No	No	Yes	Yes	No	No	No	No	No	No	No	No	No	No	No	Yes	No	No	No	No	No	No	No	No	No	No
810	83	Male	3	Yes	2	Abdominal	Yes	Piperazillin-tazobactam		Yes	Yes	No	No	Yes	No	ESBL E.coli		Yes	HC-A	Yes	Yes	Yes	Yes	No	No	Yes	No	No	No	Yes	No	No	No	No	No	No	No	No	No	Yes	No	No	No	No	No	No	No	No	No
811	69	Male	1	No	0	Urinary	Yes	Ceftriaxone		Yes	Yes	Yes		No	Yes	ESBL E.coli		Yes	Communitary	No	No	No	No	No	Yes	No	Yes	No	No	No	No	No	No	No	No	No	No	No	No	Yes	No	No	No	No	No	No	No	No	No
812	59	Male	2	No	1	Catheter-related	No			No				No	Yes	Streptococcus spp.		Yes	Nosocomial	No	Yes	No	No	Yes	No	No	No	No	No	No	No	Yes	No	No	No	No	No	No	No	No	No	No	No	No	No	No	No	No	No
813	77	Male	1	No	2	Biliar	Yes	Cefotaxime	Metronidazol	Yes	Yes	Yes		Yes	No	E.coli		No	Communitary	No	No			No	Yes	No	No	Yes	No	No	No	No	No	No	No	No	No	No	Yes	No	No	No	No	No	No	No	No	No	No
814	59	Male	2	No	2	Unknown	Yes	Meropenem	Linezolid	No				Yes	No	ESBL E.coli	P.aeruginosa	Yes	Nosocomial	Yes	Yes	Yes	Yes	Yes	No	No	No	No	No	No	No	No	No	No	No	Yes	No	No	No	Yes	No	No	Yes	No	No	No	No	No	No
815	85	Male	1	No	0	Respiratory	Yes	Ceftriaxone	Azitromicin	Yes	Yes	Yes		Yes	No	S.pneumoniae		No	HC-A	No	No	No	No	No	No	Yes	No	No	Yes	No	No	No	No	No	No	No	No	No	No	No	No	No	No	No	No	No	No	No	Yes
816	69	Male	1	No	1	Urinary	Yes	Ceftriaxone		Yes	Yes	Yes		Yes	No	E.coli		Yes	Communitary	No	No	No	No	No	Yes	No	Yes	No	No	No	No	No	No	No	No	No	No	No	Yes	No	No	No	No	No	No	No	No	No	No
817	45	Female	1	No	0	Urinary	Yes	Ceftriaxone		Yes	Yes	Yes		Yes	No	E.coli		No	Communitary	No	No	No	No	No	Yes	No	Yes	No	No	No	No	No	No	No	No	No	No	No	Yes	No	No	No	No	No	No	No	No	No	No
818	82	Male	6	Yes	0	Unknown	Yes	Cefotaxime	Metronidazol	No	Yes	No	Yes	Yes	No	Streptococcus spp.		No	Communitary	No	No	No	No	No	Yes	No	No	No	No	No	No	No	No	No	No	Yes	No	No	No	No	No	No	No	No	No	No	No	No	No
819	67	Male	1	No	0	Unknown	Yes	Amoxicillin/clavunate		No	Yes	No	No	Yes	No	Streptococcus spp.		No	Communitary	No	No	No	No	No	Yes	No	No	No	No	No	No	No	No	No	No	Yes	No	No	No	No	No	No	No	No	No	No	No	No	No
820	82	Male	4	Yes	2	Urinary	Yes	Ceftriaxone		Yes	Yes	Yes		Yes	No	E.coli		No	HC-A	No	No	No	No	No	No	Yes	Yes	No	No	No	No	No	No	No	No	No	No	No	Yes	No	No	No	No	No	No	No	No	No	No
821	72	Male	4	Yes	2	Urinary	Yes	Ceftazidime	Ampicillin	Yes	Yes	Yes		No	Yes	ESBL K.pneumoniae	AmpC-producing GNB	Yes	HC-A	No	No	No	No	No	No	Yes	Yes	No	No	No	No	No	No	No	No	No	No	No	No	No	No	Yes	No	No	No	No	No	No	No
822	85	Male	2	No	0	Urinary	Yes	Ceftazidime	Ampicillin	Yes	Yes	Yes		No	Yes	ESBL E.coli		Yes	Nosocomial	No	No	No	No	Yes	No	No	Yes	No	No	No	No	No	No	No	No	No	No	No	No	Yes	No	No	No	No	No	No	No	No	No
823	69	Male	4	Yes	2	Catheter-related	No			No	Yes	No		No	Yes	AmpC-producing GNB		Yes	Nosocomial	No	Yes	No	No	Yes	No	No	No	No	No	No	No	Yes	No	No	No	No	No	No	No	No	No	No	No	No	No	No	No	No	No
824	76	Male	1	No	0	Urinary	Yes	Ceftazidime	Ampicillin	Yes	Yes	Yes		Yes	No	E.coli		No	Communitary	No	No	No	No	No	Yes	No	Yes	No	No	No	No	No	No	No	No	No	No	No	Yes	No	No	No	No	No	No	No	No	No	No
825	49	Male	2	No	1	Urinary	Yes	Ceftriaxone		Yes	Yes	Yes		Yes	No	E.coli		No	Communitary	No	No	No	No	No	Yes	No	Yes	No	No	No	No	No	No	No	No	No	No	No	Yes	No	No	No	No	No	No	No	No	No	No
826	93	Female	1	No	2	Respiratory	Yes	Ceftriaxone	Levofloxacin	Yes	Yes	Yes		Yes	No	S.pneumoniae		No	Communitary	No	No	Yes	Yes	No	Yes	No	No	No	Yes	No	No	No	No	No	No	No	No	No	No	No	No	No	No	No	No	No	No	No	Yes
827	93	Male	4	Yes	2	Urinary	Yes	Ceftazidime	Ampicillin	Yes	Yes	Yes		No	Yes	E.coli		Yes	HC-A	No	No	No	No	No	No	Yes	Yes	No	No	No	No	No	No	No	No	No	No	No	Yes	No	No	No	No	No	No	No	No	No	No
828	81	Male	1	No	3	Urinary	Yes	Ertapenem		Yes	No			Yes	No	K.pneumoniae	ESBL K.pneumoniae	Yes	HC-A	No	No	No	No	No	No	Yes	Yes	No	No	No	No	No	No	No	No	No	No	No	No	No	Yes	Yes	No	No	No	No	No	No	No
829	80	Male	2	No	1	Urinary	Yes	Ceftazidime	Ampicillin	Yes	Yes	Yes		Yes	No	E.coli		No	HC-A	No	No	No	No	No	No	Yes	Yes	No	No	No	No	No	No	No	No	No	No	No	Yes	No	No	No	No	No	No	No	No	No	No
830	64	Male	1	No	0	Other	Yes	Ceftazidime	Ampicillin	No				No	Yes	Others		No	HC-A	No	No	No	No	No	No	Yes	No	No	No	No	No	No	No	No	No	No	No	Yes	No	No	No	No	No	No	No	No	No	No	No
831	80	Female	5	Yes	1	Respiratory	Yes	Ceftriaxone	Levofloxacin	Yes	Yes	Yes		Yes	No	S.aureus		No	HC-A	No	No	No	Yes	No	No	Yes	No	No	Yes	No	No	No	No	No	No	No	No	No	No	No	No	No	No	Yes	No	No	No	No	No
832	93	Male	2	No	0	Unknown	Yes	Amoxicillin/clavunate		No	Yes	No	No	No	Yes	E.coli		Yes	Communitary	No	No	No	No	No	Yes	No	No	No	No	No	No	No	No	No	No	Yes	No	No	Yes	No	No	No	No	No	No	No	No	No	No
833	77	Male	4	Yes	1	Urinary	Yes	Ceftriaxone	Azitromicin	No	Yes	No	Yes	Yes	No	E.coli		No	HC-A	No	No	No	No	No	No	Yes	Yes	No	No	No	No	No	No	No	No	No	No	No	Yes	No	No	No	No	No	No	No	No	No	No
834	84	Female	1	No	0	Urinary	Yes	Levofloxacin		No	Yes	No	No	No	Yes	E.coli		No	HC-A	No	No	No	No	No	No	Yes	Yes	No	No	No	No	No	No	No	No	No	No	No	Yes	No	No	No	No	No	No	No	No	No	No
835	79	Female	2	No	0	Urinary	No			No	Yes	No	No	No	Yes	ESBL E.coli		Yes	Communitary	No	No	Yes	Yes	No	Yes	No	Yes	No	No	No	No	No	No	No	No	No	No	No	No	Yes	No	No	No	No	No	No	No	No	No
836	77	Male	4	Yes	0	Urinary	Yes	Amoxicillin/clavunate		Yes	Yes	No	No	No	Yes	ESBL E.coli		Yes	HC-A	No	No	No	No	No	No	Yes	Yes	No	No	No	No	No	No	No	No	No	No	No	No	Yes	No	No	No	No	No	No	No	No	No
837	54	Female	1	No	2	Urinary	Yes	Ceftriaxone		No	Yes	Yes		Yes	No	E.coli		No	Communitary	Yes	No	No	No	No	Yes	No	Yes	No	No	No	No	No	No	No	No	No	No	No	Yes	No	No	No	No	No	No	No	No	No	No
838	69	Male	5	Yes	0	Urinary	Yes	Ceftriaxone	Amikacin	Yes	Yes	Yes		Yes	No	E.faecalis		No	HC-A	No	No	No	No	No	No	Yes	Yes	No	No	No	No	No	No	No	No	No	No	No	No	No	No	No	No	No	No	No	No	Yes	No
839	49	Female	0	No	0	Urinary	Yes	Piperazillin-tazobactam		No	Yes	No	Yes	Yes	No	E.coli		No	Communitary	No	No	No	No	No	Yes	No	Yes	No	No	No	No	No	No	No	No	No	No	No	Yes	No	No	No	No	No	No	No	No	No	No
840	86	Male	2	No	1	Urinary	Yes	Ceftriaxone		Yes	Yes	Yes		Yes	No	E.coli		No	Communitary	No	No	No	No	No	Yes	No	Yes	No	No	No	No	No	No	No	No	No	No	No	Yes	No	No	No	No	No	No	No	No	No	No
841	46	Male	2	No	3	Respiratory	Yes	Meropenem	Linezolid	Yes	Yes	Yes		Yes	No	S.pneumoniae		No	Communitary	Yes	Yes	No	No	No	Yes	No	No	No	Yes	No	No	No	No	No	No	No	No	No	No	No	No	No	No	No	No	No	No	No	Yes
842	75	Female	2	No	0	Unknown	Yes	Amoxicillin/clavunate		No	Yes	No	No	No	Yes	ESBL E.coli		Yes	HC-A	No	No	Yes	Yes	No	No	Yes	No	No	No	No	No	No	No	No	No	Yes	No	No	No	Yes	No	No	No	No	No	No	No	No	No
843	103	Male	3	Yes	0	Urinary	Yes	Ceftriaxone		Yes	Yes	No	No	No	Yes	ESBL E.coli		Yes	HC-A	No	No	Yes	Yes	No	No	Yes	Yes	No	No	No	No	No	No	No	No	No	No	No	No	Yes	No	No	No	No	No	No	No	No	No
844	0	Male	0	No	0	Urinary	Yes	Others	Ampicillin	No	Yes	Yes		Yes	No	E.coli		No	Communitary	No	No	No	No	No	Yes	No	Yes	No	No	No	No	No	No	No	No	No	No	No	Yes	No	No	No	No	No	No	No	No	No	No
845	74	Male	3	Yes	0	Urinary	Yes	Aztreonam		No	Yes	Yes		No	Yes	AmpC-producing GNB		Yes	Nosocomial	No	No	No	No	Yes	No	No	Yes	No	No	No	No	No	No	No	No	No	No	No	No	No	No	No	No	No	No	No	No	No	No
846	57	Female	5	Yes	0	Respiratory	Yes	Piperazillin-tazobactam		Yes	Yes	Yes		Yes	No	H. influenzae		No	Communitary	Yes	No	No	No	No	Yes	No	No	No	Yes	No	No	No	No	No	No	No	No	No	No	No	No	No	No	No	No	No	No	No	No
847	71	Male	0	No	2	Unknown	Yes	Ceftriaxone		No	Yes	Yes		Yes	No	Streptococcus spp.		No	Communitary	Yes	No	No	No	No	Yes	No	No	No	No	No	No	No	No	No	No	Yes	No	No	No	No	No	No	No	No	No	No	No	No	No
848	85	Male	3	Yes	2	Urinary	Yes	Ceftriaxone	Azitromicin	No	Yes	No	Yes	No	Yes	Proteus spp.		No	Communitary	Yes	No	No	Yes	No	Yes	No	Yes	No	No	No	No	No	No	No	No	No	No	No	No	No	No	No	No	No	No	No	No	No	No
849	69	Female	0	No	0	Urinary	Yes	Ceftriaxone		Yes	Yes	Yes		Yes	No	E.coli		No	Communitary	No	No	No	No	No	Yes	No	Yes	No	No	No	No	No	No	No	No	No	No	No	Yes	No	No	No	No	No	No	No	No	No	No
850	77	Male	1	No	0	Urinary	Yes	Ceftazidime	Ampicillin	Yes	Yes	Yes		Yes	No	E.coli		No	Nosocomial	No	Yes	No	No	Yes	No	No	Yes	No	No	No	No	No	No	No	No	No	No	No	Yes	No	No	No	No	No	No	No	No	No	No
851	68	Male	2	No	0	Unknown	Yes	Levofloxacin		No	No			Yes	No	E.coli		No	Communitary	No	No	No	No	No	Yes	No	No	No	No	No	No	No	No	No	No	Yes	No	No	Yes	No	No	No	No	No	No	No	No	No	No
852	62	Male	2	No	0	Respiratory	Yes	Piperazillin-tazobactam	Levofloxacin	Yes	Yes	Yes		Yes	No	S.pneumoniae		No	Nosocomial	No	No	No	No	Yes	No	No	No	No	Yes	No	No	No	No	No	No	No	No	No	No	No	No	No	No	No	No	No	No	No	Yes
853	67	Male	1	No	0	Urinary	Yes	Cefuroxime		No	Yes	No	No	No	Yes	ESBL E.coli	E.faecalis	Yes	Communitary	No	No	No	No	No	Yes	No	Yes	No	No	No	No	No	No	No	No	No	No	No	No	Yes	No	No	No	No	No	No	No	Yes	No
854	89	Female	0	No	0	Neurologic	Yes	Levofloxacin		No	Yes	No	No	Yes	No	Others		No	Communitary	No	No	Yes	Yes	No	Yes	No	No	No	No	No	No	No	No	No	Yes	No	No	No	No	No	No	No	No	No	No	No	No	No	No
855	82	Male	3	Yes	0	Unknown	No			No	Yes	No		No	Yes	E.coli		Yes	Communitary	No	No	No	No	No	Yes	No	No	No	No	No	No	No	No	No	No	Yes	No	No	Yes	No	No	No	No	No	No	No	No	No	No
856	83	Female	3	Yes	2	Urinary	Yes	Ceftazidime	Ampicillin	Yes	Yes	No	Yes	Yes	No	ESBL K.pneumoniae		Yes	HC-A	Yes	No	No	Yes	No	No	Yes	Yes	No	No	No	No	No	No	No	No	No	No	No	No	No	No	Yes	No	No	No	No	No	No	No
857	69	Male	4	Yes	2	Catheter-related	No			No	Yes	No		No	Yes	AmpC-producing GNB		Yes	Nosocomial	No	Yes	No	No	Yes	No	No	No	No	No	No	No	Yes	No	No	No	No	No	No	No	No	No	No	No	No	No	No	No	No	No
858	81	Male	2	No	0	Urinary	Yes	Ceftazidime	Ampicillin	Yes	Yes	Yes		Yes	No	K.pneumoniae		No	Communitary	No	No	No	No	No	Yes	No	Yes	No	No	No	No	No	No	No	No	No	No	No	No	No	Yes	No	No	No	No	No	No	No	No
859	85	Male	3	Yes	1	Biliar	Yes	Levofloxacin		Yes	Yes	No	No	No	Yes	ESBL E.coli		Yes	Communitary	No	No	Yes	Yes	No	Yes	No	No	Yes	No	No	No	No	No	No	No	No	No	No	No	Yes	No	No	No	No	No	No	No	No	No
860	58	Male	0	No	0	Respiratory	Yes	Ceftriaxone	Levofloxacin	Yes	Yes	Yes		Yes	No	S.pneumoniae		No	Communitary	No	No	No	No	No	Yes	No	No	No	Yes	No	No	No	No	No	No	No	No	No	No	No	No	No	No	No	No	No	No	No	Yes
861	81	Female	0	No	2	Other	Yes	Cefotaxime	Metronidazol	No	Yes	No	Yes	Yes	No	S.pneumoniae		No	Communitary	No	No	Yes	Yes	No	Yes	No	No	No	No	No	No	No	No	No	No	No	No	Yes	No	No	No	No	No	No	No	No	No	No	Yes
862	70	Male	0	No	2	Respiratory	Yes	Ceftriaxone	Azitromicin	Yes	Yes	Yes		Yes	No	S.pneumoniae		No	Communitary	No	No	No	No	No	Yes	No	No	No	Yes	No	No	No	No	No	No	No	No	No	No	No	No	No	No	No	No	No	No	No	Yes
863	48	Female	2	No	0	Catheter-related	Yes	Aztreonam		No	Yes	No	Yes	No	Yes	Coagulase-negative Staphylococcus		No	HC-A	No	No	No	No	No	No	Yes	No	No	No	No	No	Yes	No	No	No	No	No	No	No	No	No	No	No	No	No	No	Yes	No	No
864	86	Male	2	No	0	Biliar	Yes	Meropenem		Yes	Yes	No	Yes	Yes	No	E.coli		No	Communitary	No	No	No	No	No	Yes	No	No	Yes	No	No	No	No	No	No	No	No	No	No	Yes	No	No	No	No	No	No	No	No	No	No
865	74	Male	6	Yes	1	Urinary	Yes	Ceftazidime	Ampicillin	Yes	Yes	Yes		Yes	No	E.coli		No	Nosocomial	No	No	No	No	Yes	No	No	Yes	No	No	No	No	No	No	No	No	No	No	No	Yes	No	No	No	No	No	No	No	No	No	No
866	72	Male	0	No	0	Catheter-related	Yes	Piperazillin-tazobactam		Yes	Yes	No	No	Yes	No	E.coli	S. bovis	No	Communitary	No	No	No	No	No	Yes	No	No	No	No	No	No	Yes	No	No	No	No	No	No	Yes	No	No	No	No	No	No	No	No	No	No
867	93	Female	1	No	2	Catheter-related	Yes	Ertapenem		Yes	Yes	No	Yes	Yes	No	E.coli		No	HC-A	No	No	No	No	No	No	Yes	No	No	No	No	No	Yes	No	No	No	No	No	No	Yes	No	No	No	No	No	No	No	No	No	No
868	48	Male	0	No	2	Catheter-related	Yes	Meropenem	Linezolid	Yes	Yes	Yes		Yes	No	Enterobacter cloacae		Yes	Communitary	Yes	Yes	No	No	No	Yes	No	No	No	No	No	No	Yes	No	No	No	No	No	No	No	No	No	No	No	No	No	No	No	No	No
869	70	Male	0	No	2	Biliar	Yes	Piperazillin-tazobactam	Amikacin	Yes	Yes	Yes		Yes	No	E.coli	E.faecium	Yes	Communitary	No	No	No	No	No	Yes	No	No	Yes	No	No	No	No	No	No	No	No	No	No	Yes	No	No	No	No	No	No	Yes	No	No	No
870	63	Male	6	Yes	0	Urinary	No			No	Yes	No		No	Yes	E.coli	E.faecium	Yes	Nosocomial	No	No	No	No	Yes	No	No	Yes	No	No	No	No	No	No	No	No	No	No	No	Yes	No	No	No	No	No	No	Yes	No	No	No
871	70	Male	2	No	0	Biliar	Yes	Amoxicillin/clavunate	Linezolid	Yes	Yes	No	Yes	No	Yes	E.coli	Enterobacter cloacae	Yes	Nosocomial	No	No	No	No	Yes	No	No	No	Yes	No	No	No	No	No	No	No	No	No	No	Yes	No	No	No	No	No	No	No	No	No	No
872	91	Female	2	No	0	Biliar	Yes	Cefotaxime	Metronidazol	Yes	Yes	Yes		Yes	No	E.coli		No	HC-A	No	No	No	No	No	No	Yes	No	Yes	No	No	No	No	No	No	No	No	No	No	Yes	No	No	No	No	No	No	No	No	No	No
873	71	Female	1	No	0	Biliar	Yes	Piperazillin-tazobactam		Yes	Yes	No	Yes	Yes	No	E.coli		No	Communitary	No	No	No	No	No	Yes	No	No	Yes	No	No	No	No	No	No	No	No	No	No	Yes	No	No	No	No	No	No	No	No	No	No
874	88	Female	0	No	0	Biliar	Yes	Cefotaxime	Metronidazol	Yes	Yes	Yes		Yes	No	E.coli	Streptococcus spp.	No	Communitary	No	No	No	No	No	Yes	No	No	Yes	No	No	No	No	No	No	No	No	No	No	Yes	No	No	No	No	No	No	No	No	No	No
875	71	Male	1	No	0	Catheter-related	No			No	Yes	No		No	Yes	S.aureus		Yes	Nosocomial	No	No	No	No	Yes	No	No	No	No	No	No	No	Yes	No	No	No	No	No	No	No	No	No	No	No	Yes	No	No	No	No	No
876	63	Male	6	Yes	0	Abdominal	No			No	Yes	No		No	Yes	E.coli		No	Nosocomial	No	No	No	No	Yes	No	No	No	No	No	Yes	No	No	No	No	No	No	No	No	Yes	No	No	No	No	No	No	No	No	No	No
877	91	Female	1	No	0	Biliar	Yes	Piperazillin-tazobactam		Yes	Yes	No	Yes	Yes	No	Others		No	Communitary	No	No	No	No	No	Yes	No	No	Yes	No	No	No	No	No	No	No	No	No	No	No	No	No	No	No	No	No	No	No	No	No
878	72	Male	0	No	0	Biliar	Yes	Cefotaxime	Metronidazol	Yes	Yes	Yes		Yes	No	E.coli		No	HC-A	No	No	No	No	No	No	Yes	No	Yes	No	No	No	No	No	No	No	No	No	No	Yes	No	No	No	No	No	No	No	No	No	No
879	84	Female	0	No	2	Biliar	Yes	Cefotaxime	Metronidazol	Yes	Yes	Yes		Yes	No	H. influenzae		No	Communitary	No	No	No	No	No	Yes	No	No	Yes	No	No	No	No	No	No	No	No	No	No	No	No	No	No	No	No	No	No	No	No	No
880	82	Female	0	No	0	Abdominal	Yes	Amoxicillin/clavunate	Amikacin	No	Yes	No	No	Yes	No	ESBL E.coli		Yes	HC-A	No	No	No	No	No	No	Yes	No	No	No	Yes	No	No	No	No	No	No	No	No	No	Yes	No	No	No	No	No	No	No	No	No
881	94	Female	1	No	0	Biliar	Yes	Cefotaxime	Metronidazol	Yes	Yes	Yes		Yes	No	E.coli		No	HC-A	No	No	Yes	Yes	No	No	Yes	No	Yes	No	No	No	No	No	No	No	No	No	No	Yes	No	No	No	No	No	No	No	No	No	No
882	76	Male	3	Yes	0	Biliar	Yes	Amoxicillin/clavunate		Yes	Yes	No	No	Yes	No	E.coli		No	HC-A	No	No	No	No	No	No	Yes	No	Yes	No	No	No	No	No	No	No	No	No	No	Yes	No	No	No	No	No	No	No	No	No	No
883	91	Female	6	Yes	1	Other	Yes	Piperazillin-tazobactam		Yes	Yes	Yes		Yes	No	Proteus spp.		No	HC-A	No	No	No	No	No	No	Yes	No	No	No	No	No	No	No	No	No	No	No	Yes	No	No	No	No	No	No	No	No	No	No	No
884	68	Male	3	Yes	0	Abdominal	Yes	Ceftriaxone		No	No			Yes	No	E.coli		No	Communitary	No	No	No	No	No	Yes	No	No	No	No	Yes	No	No	No	No	No	No	No	No	Yes	No	No	No	No	No	No	No	No	No	No
885	68	Female	0	No	0	Abdominal	No			No	Yes	No		No	Yes	Others		No	Communitary	No	No	Yes	Yes	No	Yes	No	No	No	No	Yes	No	No	No	No	No	No	No	No	No	No	No	No	No	No	No	No	No	No	No
886	77	Male	1	No	0	Biliar	Yes	Cefotaxime	Metronidazol	Yes	Yes	Yes		Yes	No	AmpC-producing GNB		Yes	Communitary	No	No	No	No	No	Yes	No	No	Yes	No	No	No	No	No	No	No	No	No	No	No	No	No	No	No	No	No	No	No	No	No
887	70	Male	3	Yes	0	Biliar	Yes	Piperazillin-tazobactam		Yes	Yes	No	No	Yes	No	Enterobacter cloacae		Yes	Nosocomial	No	No	No	No	Yes	No	No	No	Yes	No	No	No	No	No	No	No	No	No	No	No	No	No	No	No	No	No	No	No	No	No
888	88	Male	4	Yes	2	Biliar	Yes	Cefotaxime	Metronidazol	Yes	Yes	Yes		Yes	No	E.coli		No	Communitary	No	No	No	No	No	Yes	No	No	Yes	No	No	No	No	No	No	No	No	No	No	Yes	No	No	No	No	No	No	No	No	No	No
889	65	Male	6	Yes	0	Biliar	Yes	Piperazillin-tazobactam		Yes	Yes	No	No	Yes	No	Enterobacter cloacae		Yes	Communitary	No	No	No	No	No	Yes	No	No	Yes	No	No	No	No	No	No	No	No	No	No	No	No	No	No	No	No	No	No	No	No	No
890	74	Male	4	Yes	1	Biliar	Yes	Meropenem	Linezolid	Yes	Yes	No	Yes	Yes	No	E.coli		No	Communitary	No	No	No	No	No	Yes	No	No	Yes	No	No	No	No	No	No	No	No	No	No	Yes	No	No	No	No	No	No	No	No	No	No
891	78	Male	1	No	0	Biliar	Yes	Levofloxacin		No	Yes	No	No	Yes	No	AmpC-producing GNB		Yes	HC-A	No	No	No	No	No	No	Yes	No	Yes	No	No	No	No	No	No	No	No	No	No	No	No	No	No	No	No	No	No	No	No	No
892	88	Male	0	No	0	Biliar	Yes	Piperazillin-tazobactam	Linezolid	Yes	Yes	No	Yes	Yes	No	Others		No	Communitary	No	No	No	No	No	Yes	No	No	Yes	No	No	No	No	No	No	No	No	No	No	No	No	No	No	No	No	No	No	No	No	No
893	74	Male	4	Yes	0	Biliar	No			No	Yes	No		No	Yes	E.faecium		No	Nosocomial	Yes	No	No	No	Yes	No	No	No	Yes	No	No	No	No	No	No	No	No	No	No	No	No	No	No	No	No	No	Yes	No	No	No
894	54	Male	3	Yes	0	Catheter-related	Yes	Piperazillin-tazobactam		No	Yes	No	No	Yes	No	Proteus spp.	Coagulase-negative Staphylococcus	No	Nosocomial	No	Yes	Yes	Yes	Yes	No	No	No	No	No	No	No	Yes	No	No	No	No	No	No	No	No	No	No	No	No	No	No	Yes	No	No
895	67	Male	2	No	1	Biliar	Yes	Cefotaxime	Metronidazol	Yes	Yes	Yes		Yes	No	K.pneumoniae	E.faecalis	No	Communitary	No	No	No	No	No	Yes	No	No	Yes	No	No	No	No	No	No	No	No	No	No	No	No	Yes	No	No	No	No	No	No	Yes	No
896	58	Male	3	Yes	0	Other	Yes	Piperazillin-tazobactam	Amikacin	Yes	No			Yes	No	Streptococcus spp.		No	Communitary	No	No	No	No	No	Yes	No	No	No	No	No	No	No	No	No	No	No	No	Yes	No	No	No	No	No	No	No	No	No	No	No
897	82	Male	3	Yes	0	Abdominal	Yes	Piperazillin-tazobactam	Vancomycin	Yes	Yes	No	Yes	Yes	No	Others		No	Nosocomial	No	Yes	Yes	Yes	Yes	No	No	No	No	No	Yes	No	No	No	No	No	No	No	No	No	No	No	No	No	No	No	No	No	No	No
898	89	Female	1	No	0	Biliar	Yes	Cefotaxime	Metronidazol	Yes	Yes	Yes		Yes	No	K.pneumoniae		No	HC-A	No	No	No	No	No	No	Yes	No	Yes	No	No	No	No	No	No	No	No	No	No	No	No	Yes	No	No	No	No	No	No	No	No
899	82	Female	3	Yes	2	Abdominal	Yes	Piperazillin-tazobactam	Amikacin	Yes	Yes	No	Yes	Yes	No	E.coli	E.faecalis	No	Nosocomial	Yes	Yes	Yes	Yes	Yes	No	No	No	No	No	Yes	No	No	No	No	No	No	No	No	Yes	No	No	No	No	No	No	No	No	Yes	No
900	88	Female	4	Yes	2	Biliar	Yes	Piperazillin-tazobactam		Yes	Yes	No	Yes	Yes	No	E.coli		No	Communitary	No	No	No	Yes	No	Yes	No	No	Yes	No	No	No	No	No	No	No	No	No	No	Yes	No	No	No	No	No	No	No	No	No	No
901	81	Male	4	Yes	0	Biliar	Yes	Cefotaxime	Metronidazol	Yes	Yes	Yes		Yes	No	Others		No	Communitary	No	No	No	No	No	Yes	No	No	Yes	No	No	No	No	No	No	No	No	No	No	No	No	No	No	No	No	No	No	No	No	No
902	94	Female	1	No	0	Biliar	Yes	Ceftriaxone	Metronidazol	Yes	Yes	Yes		Yes	No	E.coli		Yes	HC-A	No	No	No	No	No	No	Yes	No	Yes	No	No	No	No	No	No	No	No	No	No	Yes	No	No	No	No	No	No	No	No	No	No
903	87	Female	0	No	0	Biliar	Yes	Piperazillin-tazobactam		Yes	Yes	No	Yes	Yes	No	Others		No	Communitary	No	No	No	No	No	Yes	No	No	Yes	No	No	No	No	No	No	No	No	No	No	No	No	No	No	No	No	No	No	No	No	No
904	88	Male	3	Yes	0	Abdominal	Yes	Piperazillin-tazobactam		Yes	No			Yes	No	Others		No	Communitary	No	No	No	No	No	Yes	No	No	No	No	Yes	No	No	No	No	No	No	No	No	No	No	No	No	No	No	No	No	No	No	No
905	78	Male	1	No	0	Biliar	Yes	Meropenem		Yes	Yes	No	Yes	Yes	No	K.pneumoniae		No	Communitary	No	No	No	No	No	Yes	No	No	Yes	No	No	No	No	No	No	No	No	No	No	No	No	Yes	No	No	No	No	No	No	No	No
906	74	Male	2	No	0	Biliar	No			No	Yes	No		No	Yes	E.faecium		Yes	Nosocomial	No	No	No	No	Yes	No	No	No	Yes	No	No	No	No	No	No	No	No	No	No	No	No	No	No	No	No	No	Yes	No	No	No
907	75	Male	2	No	1	Biliar	Yes	Cefotaxime	Metronidazol	Yes	Yes	Yes		Yes	No	E.coli		No	Communitary	No	No	No	No	No	Yes	No	No	Yes	No	No	No	No	No	No	No	No	No	No	Yes	No	No	No	No	No	No	No	No	No	No
908	88	Female	1	No	0	Biliar	Yes	Aztreonam	Metronidazol	Yes	Yes	Yes		Yes	No	E.coli		No	HC-A	No	No	No	No	No	No	Yes	No	Yes	No	No	No	No	No	No	No	No	No	No	Yes	No	No	No	No	No	No	No	No	No	No
909	87	Female	1	No	2	Biliar	Yes	Meropenem		Yes	Yes	No	Yes	Yes	No	ESBL E.coli		Yes	HC-A	No	No	No	No	No	No	Yes	No	Yes	No	No	No	No	No	No	No	No	No	No	No	Yes	No	No	No	No	No	No	No	No	No
910	70	Female	2	No	0	Biliar	Yes	Ceftriaxone		No	Yes	No	No	Yes	No	E.coli		No	Communitary	No	No	No	No	No	Yes	No	No	Yes	No	No	No	No	No	No	No	No	No	No	Yes	No	No	No	No	No	No	No	No	No	No
911	77	Male	7	Yes	0	Biliar	Yes	Ertapenem		Yes	Yes	No	Yes	Yes	No	K.pneumoniae		No	Communitary	No	No	No	No	No	Yes	No	No	Yes	No	No	No	No	No	No	No	No	No	No	No	No	Yes	No	No	No	No	No	No	No	No
912	72	Male	4	Yes	0	Respiratory	Yes	Amoxicillin/clavunate		Yes	Yes	Yes		Yes	No	S.pneumoniae		No	Communitary	No	No	No	No	No	Yes	No	No	No	Yes	No	No	No	No	No	No	No	No	No	No	No	No	No	No	No	No	No	No	No	Yes
913	77	Male	2	No	2	Unknown	Yes	Ceftriaxone	Azitromicin	No	Yes	No	No	No	Yes	SARM		Yes	Communitary	No	No	Yes	Yes	No	Yes	No	No	No	No	No	No	No	No	No	No	Yes	No	No	No	No	No	No	No	No	Yes	No	No	No	No
914	75	Female	0	No	0	Abdominal	Yes	Meropenem	Linezolid	Yes	Yes	No	Yes	Yes	No	Streptococcus spp.		No	Communitary	Yes	Yes	Yes	Yes	No	Yes	No	No	No	No	Yes	No	No	No	No	No	No	No	No	No	No	No	No	No	No	No	No	No	No	No
915	56	Male	0	No	2	Urinary	Yes	Ceftazidime	Ampicillin	Yes	Yes	Yes		Yes	No	E.coli		No	HC-A	Yes	Yes	No	No	No	No	Yes	Yes	No	No	No	No	No	No	No	No	No	No	No	Yes	No	No	No	No	No	No	No	No	No	No
916	50	Male	3	Yes	0	Catheter-related	Yes	Others		No	Yes	No	No	Yes	No	S.aureus		No	HC-A	No	No	No	No	No	No	Yes	No	No	No	No	No	Yes	No	No	No	No	No	No	No	No	No	No	No	Yes	No	No	No	No	No
917	63	Male	1	No	0	Urinary	Yes	Ceftriaxone		Yes	Yes	Yes		Yes	No	E.coli		No	Communitary	No	No	No	No	No	Yes	No	Yes	No	No	No	No	No	No	No	No	No	No	No	Yes	No	No	No	No	No	No	No	No	No	No
918	82	Male	8	Yes	0	Urinary	Yes	Ertapenem		Yes	Yes	No	Yes	No	Yes	E.faecium		No	Nosocomial	No	No	Yes	Yes	Yes	No	No	Yes	No	No	No	No	No	No	No	No	No	No	No	No	No	No	No	No	No	No	Yes	No	No	No
919	90	Female	3	Yes	1	Urinary	Yes	Amoxicillin/clavunate		No	Yes	No	No	No	Yes	E.coli		No	HC-A	No	No	No	No	No	No	Yes	Yes	No	No	No	No	No	No	No	No	No	No	No	Yes	No	No	No	No	No	No	No	No	No	No
920	80	Male	1	No	0	Other	No			No	Yes	No		No	Yes	Streptococcus spp.		No	Communitary	No	No	No	No	No	Yes	No	No	No	No	No	No	No	No	No	No	No	No	Yes	No	No	No	No	No	No	No	No	No	No	No
921	88	Male	5	Yes	1	Respiratory	Yes	Ceftriaxone		Yes	Yes	Yes		Yes	No	S.pneumoniae		No	Communitary	No	No	No	No	No	Yes	No	No	No	Yes	No	No	No	No	No	No	No	No	No	No	No	No	No	No	No	No	No	No	No	Yes
922	80	Male	1	No	1	Urinary	Yes	Ceftazidime	Ampicillin	Yes	Yes	Yes		No	Yes	ESBL E.coli		Yes	Nosocomial	No	No	No	No	Yes	No	No	Yes	No	No	No	No	No	No	No	No	No	No	No	No	Yes	No	No	No	No	No	No	No	No	No
923	82	Male	5	Yes	1	Abdominal	No			No	Yes	No		No	Yes	E.coli		No	Nosocomial	No	No	No	No	Yes	No	No	No	No	No	Yes	No	No	No	No	No	No	No	No	Yes	No	No	No	No	No	No	No	No	No	No
924	93	Male	4	Yes	0	Urinary	Yes	Ceftriaxone		Yes	Yes	Yes		Yes	No	Proteus spp.		No	Nosocomial	No	No	No	No	Yes	No	No	Yes	No	No	No	No	No	No	No	No	No	No	No	No	No	No	No	No	No	No	No	No	No	No
925	57	Male	4	Yes	0	Unknown	Yes	Ceftriaxone		Yes	Yes	Yes		Yes	No	S.aureus		No	Nosocomial	No	No	No	No	Yes	No	No	No	No	No	No	No	No	No	No	No	Yes	No	No	No	No	No	No	No	Yes	No	No	No	No	No
926	90	Male	2	No	0	Unknown	Yes	Ceftriaxone		No	Yes	Yes		Yes	No	Others		No	HC-A	No	No	No	No	No	No	Yes	No	No	No	No	No	No	No	No	No	Yes	No	No	No	No	No	No	No	No	No	No	No	No	No
927	60	Male	0	No	0	Urinary	Yes	Ceftriaxone		Yes	Yes	Yes		No	Yes	ESBL E.coli		Yes	Communitary	No	No	No	No	No	Yes	No	Yes	No	No	No	No	No	No	No	No	No	No	No	No	Yes	No	No	No	No	No	No	No	No	No
928	61	Male	2	No	0	Unknown	Yes	Piperazillin-tazobactam		No	Yes	No	No	No	Yes	E.faecium		Yes	Nosocomial	No	No	No	No	Yes	No	No	No	No	No	No	No	No	No	No	No	Yes	No	No	No	No	No	No	No	No	No	Yes	No	No	No
929	81	Male	3	Yes	0	Unknown	Yes	Ceftriaxone		No	Yes	Yes		Yes	No	AmpC-producing GNB		Yes	HC-A	No	No	No	No	No	No	Yes	No	No	No	No	No	No	No	No	No	Yes	No	No	No	No	No	No	No	No	No	No	No	No	No
930	66	Male	6	Yes	0	Urinary	Yes	Ceftriaxone		No	Yes	Yes		Yes	No	E.coli		No	Communitary	Yes	Yes	No	Yes	No	Yes	No	Yes	No	No	No	No	No	No	No	No	No	No	No	Yes	No	No	No	No	No	No	No	No	No	No
931	89	Female	4	Yes	0	Urinary	Yes	Ceftriaxone		No	Yes	Yes		Yes	No	E.coli		No	Communitary	No	No	No	No	No	Yes	No	Yes	No	No	No	No	No	No	No	No	No	No	No	Yes	No	No	No	No	No	No	No	No	No	No
932	39	Male	1	No	2	Unknown	Yes	Meropenem	Vancomycin	No	Yes	Yes		Yes	No	K.pneumoniae		No	Communitary	Yes	Yes	No	No	No	Yes	No	No	No	No	No	No	No	No	No	No	Yes	No	No	No	No	Yes	No	No	No	No	No	No	No	No
933	97	Female	3	Yes	2	Urinary	Yes	Amoxicillin/clavunate		No	Yes	No	No	Yes	No	ESBL E.coli		Yes	HC-A	Yes	No	No	No	No	No	Yes	Yes	No	No	No	No	No	No	No	No	No	No	No	No	Yes	No	No	No	No	No	No	No	No	No
934	5	Female	0	No	0	Respiratory	Yes	Azitromicin		Yes	Yes	Yes		No	Yes	S.aureus		No	Communitary	No	No	No	No	No	Yes	No	No	No	Yes	No	No	No	No	No	No	No	No	No	No	No	No	No	No	Yes	No	No	No	No	No
935	72	Female	3	Yes	0	Urinary	Yes	Ceftriaxone		Yes	Yes	Yes		Yes	No	E.coli		Yes	Communitary	No	No	No	No	No	Yes	No	Yes	No	No	No	No	No	No	No	No	No	No	No	Yes	No	No	No	No	No	No	No	No	No	No
936	64	Male	6	Yes	0	Urinary	Yes	Ceftriaxone		Yes	Yes	Yes		No	Yes	E.faecalis		No	Communitary	No	No	No	No	No	Yes	No	Yes	No	No	No	No	No	No	No	No	No	No	No	No	No	No	No	No	No	No	No	No	Yes	No
937	82	Female	0	No	1	Urinary	Yes	Amoxicillin/clavunate		No	Yes	No	No	Yes	No	E.coli		No	Communitary	No	No	No	No	No	Yes	No	Yes	No	No	No	No	No	No	No	No	No	No	No	Yes	No	No	No	No	No	No	No	No	No	No
938	78	Male	1	No	0	Other	Yes	Amoxicillin/clavunate		No	Yes	No	No	Yes	No	Streptococcus spp.		No	HC-A	No	No	No	No	No	No	Yes	No	No	No	No	No	No	No	No	No	No	No	Yes	No	No	No	No	No	No	No	No	No	No	No
939	70	Male	3	Yes	3	Catheter-related	Yes	Ceftazidime	Ampicillin	No	Yes	No	Yes	Yes	No	E.faecalis		No	Nosocomial	Yes	Yes	No	No	Yes	No	No	No	No	No	No	No	Yes	No	No	No	No	No	No	No	No	No	No	No	No	No	No	No	Yes	No
940	61	Male	3	Yes	2	Urinary	Yes	Piperazillin-tazobactam	Amikacin	No	Yes	Yes		Yes	No	E.faecalis		No	HC-A	Yes	Yes	No	No	No	No	Yes	Yes	No	No	No	No	No	No	No	No	No	No	No	No	No	No	No	No	No	No	No	No	Yes	No
941	76	Female	0	No	0	SSTI	No			Yes	Yes	No		No	Yes	S.aureus		No	HC-A	No	No	No	No	No	No	Yes	No	No	No	No	No	No	Yes	No	No	No	No	No	No	No	No	No	No	Yes	No	No	No	No	No
942	90	Male	3	Yes	3	Urinary	Yes	Ceftazidime	Ampicillin	Yes	Yes	Yes		Yes	No	Proteus spp.		No	HC-A	No	No	No	No	No	No	Yes	Yes	No	No	No	No	No	No	No	No	No	No	No	No	No	No	No	No	No	No	No	No	No	No
943	0	Male	0	No	1	Other	Yes	Cefotaxime	Vancomycin	Yes	Yes	Yes		Yes	No	S.aureus		No	Communitary	No	No	No	No	No	Yes	No	No	No	No	No	No	No	No	No	No	No	No	Yes	No	No	No	No	No	Yes	No	No	No	No	No
944	88	Male	6	Yes	0	Urinary	Yes	Imipenem		Yes	Yes	Yes		Yes	No	Proteus spp.		No	Nosocomial	No	No	No	No	Yes	No	No	Yes	No	No	No	No	No	No	No	No	No	No	No	No	No	No	No	No	No	No	No	No	No	No
945	84	Male	3	Yes		Urinary	Yes	Meropenem		Yes	Yes	Yes		Yes	No	ESBL K.pneumoniae		Yes	Nosocomial	Yes	Yes	No	No	Yes	No	No	Yes	No	No	No	No	No	No	No	No	No	No	No	No	No	No	Yes	No	No	No	No	No	No	No
946	77	Male	3	Yes	8	Urinary	Yes	Ampicillin		Yes	Yes	Yes		Yes	No	K.pneumoniae		No	HC-A	Yes	Yes	No	No	No	No	Yes	Yes	No	No	No	No	No	No	No	No	No	No	No	No	No	Yes	No	No	No	No	No	No	No	No
947	57	Male	5	Yes	2	Abdominal	Yes	Piperazillin-tazobactam	Amikacin	No	Yes	No	Yes	Yes	No	ESBL E.coli		Yes	Nosocomial	No	No	No	No	Yes	No	No	No	No	No	Yes	No	No	No	No	No	No	No	No	No	Yes	No	No	No	No	No	No	No	No	No
948	52	Female	0	No	0	Respiratory	Yes	Ceftriaxone	Azitromicin	Yes	Yes	Yes		Yes	No	S.pneumoniae		No	Communitary	No	No	No	No	No	Yes	No	No	No	Yes	No	No	No	No	No	No	No	No	No	No	No	No	No	No	No	No	No	No	No	Yes
949	42	Male	0	No	0	Respiratory	Yes	Ceftriaxone	Azitromicin	Yes	Yes	Yes		Yes	No	S.pneumoniae		No	Communitary	No	No	No	No	No	Yes	No	No	No	Yes	No	No	No	No	No	No	No	No	No	No	No	No	No	No	No	No	No	No	No	Yes
950	84	Male	4	Yes	0	Urinary	Yes	Ertapenem		Yes	Yes	No	No	Yes	No	ESBL E.coli		Yes	HC-A	No	No	No	No	No	No	Yes	Yes	No	No	No	No	No	No	No	No	No	No	No	No	Yes	No	No	No	No	No	No	No	No	No
951	68	Male	6	Yes	1	Urinary	Yes	Ceftazidime	Ampicillin	Yes	Yes	Yes		Yes	No	Proteus spp.		No	HC-A	No	No	No	No	No	No	Yes	Yes	No	No	No	No	No	No	No	No	No	No	No	No	No	No	No	No	No	No	No	No	No	No
952	73	Male	0	No	0	Urinary	Yes	Ceftazidime	Ampicillin	Yes	Yes	Yes		Yes	No	P.aeruginosa		Yes	HC-A	No	No	No	No	No	No	Yes	Yes	No	No	No	No	No	No	No	No	No	No	No	No	No	No	No	Yes	No	No	No	No	No	No
953	88	Male	1	No	0	Biliar	Yes	Piperazillin-tazobactam		No	Yes	No	Yes	Yes	No	E.coli		Yes	Nosocomial	No	No	No	No	Yes	No	No	No	Yes	No	No	No	No	No	No	No	No	No	No	Yes	No	No	No	No	No	No	No	No	No	No
954	64	Male	1	No	0	Urinary	Yes	Ertapenem		Yes	Yes	No	No	Yes	No	E.coli		No	HC-A	No	No	No	No	No	No	Yes	Yes	No	No	No	No	No	No	No	No	No	No	No	Yes	No	No	No	No	No	No	No	No	No	No
955	80	Male	5	Yes	2	Respiratory	No			Yes	Yes	No		No	Yes	S.pneumoniae		No	HC-A	Yes	No	Yes	Yes	No	No	Yes	No	No	Yes	No	No	No	No	No	No	No	No	No	No	No	No	No	No	No	No	No	No	No	Yes
956	66	Male	1	No	0	Osteoarticular	No			Yes	Yes	No		No	Yes	SARM		Yes	Communitary	No	No	No	No	No	Yes	No	No	No	No	No	No	No	No	Yes	No	No	No	No	No	No	No	No	No	No	Yes	No	No	No	No
957	19	Female	0	No	0	Urinary	Yes	Ceftriaxone		Yes	Yes	Yes		Yes	No	E.coli		No	Communitary	No	No	No	No	No	Yes	No	Yes	No	No	No	No	No	No	No	No	No	No	No	Yes	No	No	No	No	No	No	No	No	No	No
958	90	Female	0	No	0	Urinary	Yes	Ceftriaxone		Yes	Yes	Yes		Yes	No	E.coli		No	Communitary	No	No	No	No	No	Yes	No	Yes	No	No	No	No	No	No	No	No	No	No	No	Yes	No	No	No	No	No	No	No	No	No	No
959	90	Female	2	No	0	Respiratory	Yes	Ceftriaxone		No	Yes	Yes		Yes	No	S.pneumoniae		No	Communitary	No	No	No	No	No	Yes	No	No	No	Yes	No	No	No	No	No	No	No	No	No	No	No	No	No	No	No	No	No	No	No	Yes
960	94	Male	5	Yes	0	Urinary	Yes	Ceftazidime	Ampicillin	Yes	Yes	Yes		No	Yes	ESBL E.coli		Yes	HC-A	No	No	No	No	No	No	Yes	Yes	No	No	No	No	No	No	No	No	No	No	No	No	Yes	No	No	No	No	No	No	No	No	No
961	68	Female	1	No	0	Respiratory	Yes	Ceftriaxone	Azitromicin	Yes	Yes	Yes		Yes	No	S.pneumoniae		No	Communitary	No	No	No	No	No	Yes	No	No	No	Yes	No	No	No	No	No	No	No	No	No	No	No	No	No	No	No	No	No	No	No	Yes
962	85	Female	0	No	0	Biliar	No			No	Yes	No		No	Yes	E.coli		No	Communitary	No	No	No	No	No	Yes	No	No	Yes	No	No	No	No	No	No	No	No	No	No	Yes	No	No	No	No	No	No	No	No	No	No
963	94	Female	3	Yes	0	Other	Yes	Ceftriaxone		No	No			Yes	No	Streptococcus spp.		No	Communitary	No	No	No	No	No	Yes	No	No	No	No	No	No	No	No	No	No	No	No	Yes	No	No	No	No	No	No	No	No	No	No	No
964	63	Male	2	No	10	Catheter-related	Yes	Piperazillin-tazobactam	Levofloxacin	No	Yes	No	Yes	No	Yes	E.faecium		Yes	Nosocomial	Yes	Yes	Yes	Yes	Yes	No	No	No	No	No	No	No	Yes	No	No	No	No	No	No	No	No	No	No	No	No	No	Yes	No	No	No
965	87	Female	2	No	0	Biliar	No			No	Yes	No		No	Yes	E.coli		No	Communitary	No	No	No	No	No	Yes	No	No	Yes	No	No	No	No	No	No	No	No	No	No	Yes	No	No	No	No	No	No	No	No	No	No
966	91	Male	5	Yes	2	Urinary	Yes	Ceftazidime	Ampicillin	Yes	Yes	Yes		No	Yes	ESBL E.coli		Yes	HC-A	Yes	No	Yes	Yes	No	No	Yes	Yes	No	No	No	No	No	No	No	No	No	No	No	No	Yes	No	No	No	No	No	No	No	No	No
967	43	Male	0	No	0	SSTI	Yes	Ceftazidime	Ampicillin	No	Yes	No	Yes	No	Yes	S.aureus		No	Communitary	No	No	No	No	No	Yes	No	No	No	No	No	No	No	Yes	No	No	No	No	No	No	No	No	No	No	Yes	No	No	No	No	No
968	87	Male	5	Yes	0	Unknown	Yes	Cefotaxime		Yes	Yes	Yes		Yes	No	K.pneumoniae		No	Communitary	No	No	No	No	No	Yes	No	No	No	No	No	No	No	No	No	No	Yes	No	No	No	No	Yes	No	No	No	No	No	No	No	No
969	44	Male	6	Yes	2	Unknown	Yes	Meropenem	Linezolid	Yes	Yes	No	Yes	Yes	No	ESBL K.pneumoniae		Yes	Nosocomial	Yes	Yes	No	No	Yes	No	No	No	No	No	No	No	No	No	No	No	Yes	No	No	No	No	No	Yes	No	No	No	No	No	No	No
970	83	Female	1	No		Biliar	Yes	Piperazillin-tazobactam		Yes	Yes	No	No	No	Yes	AmpC-producing GNB		Yes	HC-A	No	No	No	No	No	No	Yes	No	Yes	No	No	No	No	No	No	No	No	No	No	No	No	No	No	No	No	No	No	No	No	No
971	93	Female	2	No	0	Unknown	Yes	Amoxicillin/clavunate		No	Yes	No	No	Yes	No	E.faecium		Yes	HC-A	No	No	No	No	No	No	Yes	No	No	No	No	No	No	No	No	No	Yes	No	No	No	No	No	No	No	No	No	Yes	No	No	No
972	81	Female	4	Yes	0	SSTI	Yes	Cefotaxime	Metronidazol	No	Yes	No	Yes	Yes	No	Streptococcus spp.		No	Communitary	No	No	No	No	No	Yes	No	No	No	No	No	No	No	Yes	No	No	No	No	No	No	No	No	No	No	No	No	No	No	No	No
973	90	Female	2	No	0	Biliar	Yes	Amoxicillin/clavunate		No	Yes	No	No	No	Yes	E.coli		No	HC-A	No	No	No	No	No	No	Yes	No	Yes	No	No	No	No	No	No	No	No	No	No	Yes	No	No	No	No	No	No	No	No	No	No
974	63	Male	0	No	0	Urinary	Yes	Ceftriaxone		Yes	Yes	Yes		Yes	No	E.coli		No	Communitary	No	No	No	No	No	Yes	No	Yes	No	No	No	No	No	No	No	No	No	No	No	Yes	No	No	No	No	No	No	No	No	No	No
975	71	Female	1	No	2	Unknown	Yes	Ceftriaxone	Amikacin	No	Yes	No	No	Yes	No	AmpC-producing GNB		Yes	Communitary	No	No	No	No	No	Yes	No	No	No	No	No	No	No	No	No	No	Yes	No	No	No	No	No	No	No	No	No	No	No	No	No
976	83	Male	4	Yes	0	Urinary	Yes	Cefuroxime		Yes	Yes	Yes		Yes	No	E.coli		No	Nosocomial	No	No	No	No	Yes	No	No	Yes	No	No	No	No	No	No	No	No	No	No	No	Yes	No	No	No	No	No	No	No	No	No	No
977	47	Male	0	No		Other	Yes	Meropenem	Linezolid	Yes				Yes	No	E.coli		Yes	Nosocomial	Yes	Yes	No	No	Yes	No	No	No	No	No	No	No	No	No	No	No	No	No	Yes	Yes	No	No	No	No	No	No	No	No	No	No
978	79	Male	3	Yes	0	Biliar	Yes	Cefotaxime	Ampicillin	No	Yes	No	Yes	Yes	No	K.pneumoniae		No	HC-A	No	No	No	Yes	No	No	Yes	No	Yes	No	No	No	No	No	No	No	No	No	No	No	No	Yes	No	No	No	No	No	No	No	No
979	75	Male	0	No	1	Urinary	Yes	Ceftriaxone		Yes	Yes	Yes		Yes	No	Proteus spp.		Yes	HC-A	No	No	No	No	No	No	Yes	Yes	No	No	No	No	No	No	No	No	No	No	No	No	No	No	No	No	No	No	No	No	No	No
980	71	Male	1	No	1	Unknown	No			No	Yes	No		No	Yes	Enterobacter cloacae		No	Nosocomial	No	No	No	No	Yes	No	No	No	No	No	No	No	No	No	No	No	Yes	No	No	No	No	No	No	No	No	No	No	No	No	No
981	81	Male	1	No	0	Urinary	Yes	Ceftazidime	Ampicillin	Yes				Yes	No	AmpC-producing GNB		Yes	Nosocomial	No	Yes	No	No	Yes	No	No	Yes	No	No	No	No	No	No	No	No	No	No	No	No	No	No	No	No	No	No	No	No	No	No
982	89	Male	4	Yes	0	Urinary	Yes	Ceftazidime	Ampicillin	Yes	Yes	Yes		No	Yes	ESBL K.pneumoniae		Yes	HC-A	No	No	No	No	No	No	Yes	Yes	No	No	No	No	No	No	No	No	No	No	No	No	No	No	Yes	No	No	No	No	No	No	No
983	76	Male	2	No	0	Biliar	Yes	Cefotaxime	Metronidazol	Yes	Yes	Yes		Yes	No	AmpC-producing GNB		Yes	Communitary	No	No	No	No	No	Yes	No	No	Yes	No	No	No	No	No	No	No	No	No	No	No	No	No	No	No	No	No	No	No	No	No
984	61	Male	0	No	0	Respiratory	Yes	Ceftriaxone	Azitromicin	Yes	Yes	Yes		Yes	No	S.pneumoniae		No	Communitary	No	No	No	No	No	Yes	No	No	No	Yes	No	No	No	No	No	No	No	No	No	No	No	No	No	No	No	No	No	No	No	Yes
985	48	Male	0	No	0	SSTI	Yes	Amoxicillin/clavunate	Ciprofloxacin	Yes	Yes	No	Yes	Yes	No	S.aureus		Yes	Communitary	No	No	No	No	No	Yes	No	No	No	No	No	No	No	Yes	No	No	No	No	No	No	No	No	No	No	Yes	No	No	No	No	No
986	86	Female	2	No	0	Urinary	Yes	Ceftriaxone		Yes	Yes	Yes		Yes	No	K.pneumoniae		No	HC-A	No	No	No	No	No	No	Yes	Yes	No	No	No	No	No	No	No	No	No	No	No	No	No	Yes	No	No	No	No	No	No	No	No
987	65	Male	2	No	0	SSTI	Yes	Amoxicillin/clavunate		Yes	Yes	Yes		Yes	No	Streptococcus spp.		No	Communitary	No	No	No	No	No	Yes	No	No	No	No	No	No	No	Yes	No	No	No	No	No	No	No	No	No	No	No	No	No	No	No	No
988	73	Male	2	No	2	Respiratory	Yes	Ceftriaxone	Levofloxacin	Yes	Yes	Yes		Yes	No	Streptococcus spp.		No	Communitary	Yes	Yes	No	No	No	Yes	No	No	No	Yes	No	No	No	No	No	No	No	No	No	No	No	No	No	No	No	No	No	No	No	No
990	90	Male	7	Yes	0	Biliar	Yes	Cefotaxime	Metronidazol	Yes	Yes	Yes		Yes	No	K.pneumoniae		No	Communitary	No	No	No	No	No	Yes	No	No	Yes	No	No	No	No	No	No	No	No	No	No	No	No	Yes	No	No	No	No	No	No	No	No
991	69	Male	0	No	0	Biliar	Yes	Amoxicillin/clavunate		Yes	Yes	No	No	Yes	No	E.coli		No	Communitary	No	No	No	No	No	Yes	No	No	Yes	No	No	No	No	No	No	No	No	No	No	Yes	No	No	No	No	No	No	No	No	No	No
992	72	Female	0	No	0	Biliar	Yes	Cefotaxime	Metronidazol	Yes	Yes	Yes		Yes	No	S. bovis		No	HC-A	No	No	No	No	No	No	Yes	No	Yes	No	No	No	No	No	No	No	No	No	No	No	No	No	No	No	No	No	No	No	No	No
993	73	Female	13	Yes	0	Urinary	Yes	Ceftriaxone		Yes	Yes	Yes		Yes	No	E.coli		No	HC-A	No	No	No	No	No	No	Yes	Yes	No	No	No	No	No	No	No	No	No	No	No	Yes	No	No	No	No	No	No	No	No	No	No
994	66	Male	8	Yes	2	Urinary	Yes	Meropenem	Vancomycin	Yes	Yes	Yes		Yes	No	E.coli		No	HC-A	Yes	Yes	No	No	No	No	Yes	Yes	No	No	No	No	No	No	No	No	No	No	No	Yes	No	No	No	No	No	No	No	No	No	No
995	59	Male	15	Yes	0	Respiratory	Yes	Ceftriaxone		No	No			Yes	No	Others		No	HC-A	No	No	No	No	No	No	Yes	No	No	Yes	No	No	No	No	No	No	No	No	No	No	No	No	No	No	No	No	No	No	No	No
996	94	Female	6	Yes	0	Urinary	Yes	Cefotaxime	Metronidazol	No	Yes	No	No	No	Yes	ESBL E.coli		Yes	HC-A	No	No	Yes	Yes	No	No	Yes	Yes	No	No	No	No	No	No	No	No	No	No	No	No	Yes	No	No	No	No	No	No	No	No	No
997	77	Female	0	No	1	SSTI	Yes	Ceftriaxone	Levofloxacin	No	Yes	No	Yes	No	Yes	SARM		Yes	HC-A	No	No	Yes	Yes	No	No	Yes	No	No	No	No	No	No	Yes	No	No	No	No	No	No	No	No	No	No	No	Yes	No	No	No	No
998	74	Male	9	Yes	0	Biliar	Yes	Cefotaxime	Metronidazol	Yes	Yes	Yes		Yes	No	E.coli		No	Nosocomial	No	No	No	No	Yes	No	No	No	Yes	No	No	No	No	No	No	No	No	No	No	Yes	No	No	No	No	No	No	No	No	No	No
999	41	Female	0	No	0	Urinary	Yes	Ceftriaxone		Yes	Yes	Yes		Yes	No	E.coli		No	Communitary	No	No	No	No	No	Yes	No	Yes	No	No	No	No	No	No	No	No	No	No	No	Yes	No	No	No	No	No	No	No	No	No	No
1000	75	Female	5	Yes	0	Catheter-related	No			Yes	Yes	No		No	Yes	Coagulase-negative Staphylococcus		No	Nosocomial	No	No	Yes	Yes	Yes	No	No	No	No	No	No	No	Yes	No	No	No	No	No	No	No	No	No	No	No	No	No	No	Yes	No	No
1001	60	Male	3	Yes	0	Urinary	Yes	Ceftriaxone	Amikacin	Yes	Yes	Yes		Yes	No	E.coli		No	Communitary	No	No	No	No	No	Yes	No	Yes	No	No	No	No	No	No	No	No	No	No	No	Yes	No	No	No	No	No	No	No	No	No	No
1002	76	Male	6	Yes	1	Urinary	Yes	Ceftriaxone		Yes	Yes	No	No	No	Yes	ESBL K.pneumoniae		Yes	HC-A	No	No	No	No	No	No	Yes	Yes	No	No	No	No	No	No	No	No	No	No	No	No	No	No	Yes	No	No	No	No	No	No	No
1003	76	Female	0	No	8	Abdominal	No			Yes				No	Yes	Others		No	Communitary	Yes	Yes	Yes	Yes	No	Yes	No	No	No	No	Yes	No	No	No	No	No	No	No	No	No	No	No	No	No	No	No	No	No	No	No
1004	86	Female	5	Yes	2	Urinary	Yes	Ceftriaxone		Yes	Yes	Yes		Yes	No	K.pneumoniae		No	Communitary	No	No	No	No	No	Yes	No	Yes	No	No	No	No	No	No	No	No	No	No	No	No	No	Yes	No	No	No	No	No	No	No	No
1005	50	Male	3	Yes	1	Osteoarticular	Yes	Cefotaxime	Metronidazol	No	Yes	Yes		No	Yes	Enterobacter cloacae		Yes	Communitary	No	No	No	No	No	Yes	No	No	No	No	No	No	No	No	Yes	No	No	No	No	No	No	No	No	No	No	No	No	No	No	No
1006	81	Male	6	Yes	0	Catheter-related	Yes	Others		Yes	Yes	Yes		Yes	No	Candida spp.		No	Nosocomial	No	No	Yes	Yes	Yes	No	No	No	No	No	No	No	Yes	No	No	No	No	No	No	No	No	No	No	No	No	No	No	No	No	No
1007	69	Male	4	Yes	0	Urinary	Yes	Cefuroxime		Yes	Yes	No	No answer	No	Yes	E.faecalis		No	Nosocomial	No	No	No	No	Yes	No	No	Yes	No	No	No	No	No	No	No	No	No	No	No	No	No	No	No	No	No	No	No	No	Yes	No
1008	50	Female	7	Yes	0	SSTI	Yes	Amoxicillin/clavunate		Yes	Yes	Yes		Yes	No	S.aureus		No	Communitary	No	No	No	No	No	Yes	No	No	No	No	No	No	No	Yes	No	No	No	No	No	No	No	No	No	No	Yes	No	No	No	No	No
1009	76	Male	4	Yes	2	Abdominal	Yes	Meropenem	Linezolid	Yes				Yes	No	Others		No	Communitary	Yes	Yes	Yes	Yes	No	Yes	No	No	No	No	Yes	No	No	No	No	No	No	No	No	No	No	No	No	No	No	No	No	No	No	No
1010	82	Female	10	Yes	3	Abdominal	Yes	Vancomycin	Aztreonam	No	Yes	Yes		Yes	No	Others		No	Communitary	Yes	No	No	No	No	Yes	No	No	No	No	Yes	No	No	No	No	No	No	No	No	No	No	No	No	No	No	No	No	No	No	No
1011	74	Male	2	No	0	Urinary	Yes	Amoxicillin/clavunate	Amikacin	Yes	Yes	Yes		Yes	No	E.coli		No	Communitary	No	No	No	No	No	Yes	No	Yes	No	No	No	No	No	No	No	No	No	No	No	Yes	No	No	No	No	No	No	No	No	No	No
1012	82	Male	11	Yes	0	Urinary	Yes	Amoxicillin/clavunate	Amikacin	Yes	Yes	Yes		Yes	No	K.pneumoniae		No	HC-A	No	No	No	No	No	No	Yes	Yes	No	No	No	No	No	No	No	No	No	No	No	No	No	Yes	No	No	No	No	No	No	No	No
1013	85	Female	5	Yes	0	Biliar	Yes	Piperazillin-tazobactam		Yes	Yes	No	No answer	No	Yes	E.coli		No	Communitary	Yes	Yes	No	No	No	Yes	No	No	Yes	No	No	No	No	No	No	No	No	No	No	Yes	No	No	No	No	No	No	No	No	No	No
1014	66	Male	10	Yes	0	Febrile neutropenia	Yes	Piperazillin-tazobactam		Yes	Yes	No	Yes	Yes	No	E.coli		No	HC-A	No	No	No	No	No	No	Yes	No	No	No	No	No	No	No	No	No	No	Yes	No	Yes	No	No	No	No	No	No	No	No	No	No
1015	84	Female	6	Yes	2	Urinary	Yes	Piperazillin-tazobactam		No	Yes	No	Yes	Yes	No	E.coli		No	Nosocomial	No	No	No	No	Yes	No	No	Yes	No	No	No	No	No	No	No	No	No	No	No	Yes	No	No	No	No	No	No	No	No	No	No
1016	60	Male	2	No	1	Urinary	Yes	Ceftriaxone	Cefuroxime	Yes	Yes	Yes		Yes	No	E.coli		No	Communitary	No	No	No	No	No	Yes	No	Yes	No	No	No	No	No	No	No	No	No	No	No	Yes	No	No	No	No	No	No	No	No	No	No
1017	83	Female	4	Yes	0	Urinary	Yes	Ceftriaxone		Yes	Yes	Yes		Yes	No	E.coli		No	Communitary	No	No	No	No	No	Yes	No	Yes	No	No	No	No	No	No	No	No	No	No	No	Yes	No	No	No	No	No	No	No	No	No	No
1018	73	Female	3	Yes	0	Urinary	Yes	Ceftriaxone		Yes	Yes	Yes		Yes	No	E.coli		No	Communitary	No	No	No	No	No	Yes	No	Yes	No	No	No	No	No	No	No	No	No	No	No	Yes	No	No	No	No	No	No	No	No	No	No
1019	72	Male	4	Yes	0	Osteoarticular	Yes	Meropenem	Teicoplanine	Yes	Yes	No	Yes	Yes	No	S.aureus		No	HC-A	No	No	No	No	No	No	Yes	No	No	No	No	No	No	No	Yes	No	No	No	No	No	No	No	No	No	Yes	No	No	No	No	No
1020	51	Female	2	No	2	Urinary	Yes	Ceftriaxone		Yes	Yes	Yes		Yes	No	E.coli		No	Communitary	No	No	No	No	No	Yes	No	Yes	No	No	No	No	No	No	No	No	No	No	No	Yes	No	No	No	No	No	No	No	No	No	No
1021	84	Female	7	Yes	0	Unknown	No			No	Yes	No		No	Yes	K.pneumoniae		No	Nosocomial	No	No	No	Yes	Yes	No	No	No	No	No	No	No	No	No	No	No	Yes	No	No	No	No	Yes	No	No	No	No	No	No	No	No
1022	75	Female	4	Yes	0	Urinary	Yes	Ertapenem		Yes	Yes	No	Yes	Yes	No	K.pneumoniae		No	Nosocomial	No	No	No	No	Yes	No	No	Yes	No	No	No	No	No	No	No	No	No	No	No	No	No	Yes	No	No	No	No	No	No	No	No
1023	77	Female	6	Yes	0	Urinary	Yes	Ceftriaxone		Yes	Yes	Yes		Yes	No	E.coli		No	Communitary	No	No	No	No	No	Yes	No	Yes	No	No	No	No	No	No	No	No	No	No	No	Yes	No	No	No	No	No	No	No	No	No	No
1024	78	Male	4	Yes	0	Urinary	Yes	Amoxicillin/clavunate	Amikacin	Yes	Yes	Yes		Yes	No	K.pneumoniae		No	HC-A	No	No	No	No	No	No	Yes	Yes	No	No	No	No	No	No	No	No	No	No	No	No	No	Yes	No	No	No	No	No	No	No	No
1025	72	Male	4	Yes	0	Biliar	Yes	Cefotaxime	Metronidazol	Yes	Yes	Yes		Yes	No	E.coli		No	Communitary	No	No	No	No	No	Yes	No	No	Yes	No	No	No	No	No	No	No	No	No	No	Yes	No	No	No	No	No	No	No	No	No	No
1026	70	Male	4	Yes	0	Urinary	Yes	Ceftriaxone		Yes	Yes	Yes		Yes	No	E.coli		No	Communitary	No	No	No	No	No	Yes	No	Yes	No	No	No	No	No	No	No	No	No	No	No	Yes	No	No	No	No	No	No	No	No	No	No
1027	4	Male	0	No	1	Urinary	Yes	Amoxicillin/clavunate		Yes	Yes	Yes		Yes	No	E.coli		No	Communitary	No	No	No	No	No	Yes	No	Yes	No	No	No	No	No	No	No	No	No	No	No	Yes	No	No	No	No	No	No	No	No	No	No
1028	76	Male	5	Yes	1	Unknown	Yes	Ceftriaxone		No answer	Yes	Yes		Yes	No	E.coli		No	Communitary	No	No	No	No	No	Yes	No	No	No	No	No	No	No	No	No	No	Yes	No	No	Yes	No	No	No	No	No	No	No	No	No	No
1029	79	Male	6	Yes		Abdominal	Yes	Imipenem		No				Yes	No	Others		No	Nosocomial	No	No	No	No	Yes	No	No	No	No	No	Yes	No	No	No	No	No	No	No	No	No	No	No	No	No	No	No	No	No	No	No
1030	88	Male	6	Yes	3	Unknown	No			No	Yes	No		No	Yes	S.aureus		No	Communitary	Yes	No	Yes	Yes	No	Yes	No	No	No	No	No	No	No	No	No	No	Yes	No	No	No	No	No	No	No	Yes	No	No	No	No	No
1031	65	Female	3	Yes	2	Urinary	Yes	Ceftriaxone		Yes	Yes	Yes		Yes	No	E.coli		No	HC-A	Yes	Yes	No	No	No	No	Yes	Yes	No	No	No	No	No	No	No	No	No	No	No	Yes	No	No	No	No	No	No	No	No	No	No
1032	66	Male	0	No	1	Urinary	Yes	Ceftazidime	Ampicillin	Yes	Yes	Yes		Yes	No	AmpC-producing GNB		Yes	HC-A	No	No	No	No	No	No	Yes	Yes	No	No	No	No	No	No	No	No	No	No	No	No	No	No	No	No	No	No	No	No	No	No
1033	54	Male	0	No	4	SSTI	Yes	Piperazillin-tazobactam	Amikacin	Yes				Yes	No	E.coli		No	Communitary	Yes	Yes	No	No	No	Yes	No	No	No	No	No	No	No	Yes	No	No	No	No	No	Yes	No	No	No	No	No	No	No	No	No	No
1034	83	Female	2	No	1	SSTI	Yes	Ceftriaxone		No	Yes	No	Yes	No	Yes	S.aureus		No	HC-A	No	No	Yes	Yes	No	No	Yes	No	No	No	No	No	No	Yes	No	No	No	No	No	No	No	No	No	No	Yes	No	No	No	No	No
1035	17	Female	2	No	1	Catheter-related	Yes	Meropenem		No	Yes	No	Yes	No	Yes	Candida spp.		No	Nosocomial	No	No	No	No	Yes	No	No	No	No	No	No	No	Yes	No	No	No	No	No	No	No	No	No	No	No	No	No	No	No	No	No
1036	65	Male	4	Yes		Intravascular	Yes	Meropenem	Teicoplanine	Yes				Yes	No	E.faecium		No	Nosocomial	No	No	No	No	Yes	No	No	No	No	No	No	Yes	No	No	No	No	No	No	No	No	No	No	No	No	No	No	Yes	No	No	No
[truncated: 14 more columns]
